# Supplementary material for: N-(Quinolin-8-yl)quinoline-2-carbox­amide
Source: Acta Crystallogr Sect E Struct Rep Online. 2012 May 12;68(Pt 6):o1688. doi: 10.1107/S1600536812020144 (PMC3379284; doi:10.1107/S1600536812020144)
Supplement: Supplementary file 1 [file e-68-o1688-sup1.cif]

##############################################################################
#                                                                            #
# This CIF contains the data in a paper accepted for publication in          #
# Acta Crystallographica Section E. It conforms to the requirements of       #
# Notes for Authors for Acta Crystallographica Section E, and has been       #
# peer reviewed under the auspices of the IUCr Commission on Journals.       #
#                                                                            #
# Full details of the Crystallographic Information File format               #
# are given in the paper "The Crystallographic Information File (CIF):       #
# a New Standard Archive File for Crystallography" by S. R. Hall, F. H.      #
# Allen and I. D. Brown [Acta Cryst. (1991), A47, 655-685].                  #
#                                                                            #
# The current version of the core CIF dictionary is obtainable from          #
# ftp://ftp.iucr.org/pub/cif_core.dic.                                       #
#                                                                            #
# Software is freely available for graphical display of the structure(s)     #
# in this CIF. For information consult the CIF software page                 #
# http://www.iucr.org/resources/cif/software.                                #
#                                                                            #
# This file may be used for bona fide research purposes within the           #
# scientific community so long as proper attribution is given to the journal # 
# article from which it was obtained.                                        #
#                                                                            #
##############################################################################
data_I
_audit_creation_method     SHELXL-97
_chemical_name_systematic
;
<i>N</i>-(Quinolin-8-yl)quinoline-2-carboxamide
;
_chemical_name_common     ?
_chemical_formula_moiety     'C19 H13 N3 O'
_chemical_formula_sum     'C19 H13 N3 O'
_chemical_formula_iupac     'C19 H13 N3 O'
_chemical_formula_weight     299.32
_chemical_melting_point     ?
_symmetry_cell_setting     orthorhombic
_symmetry_space_group_name_H-M     'P 21 21 21'
_symmetry_space_group_name_Hall     'P2ac2ab'
loop_
    _symmetry_equiv_pos_as_xyz
    'x, y, z'
    '-x+1/2, -y, z+1/2'
    'x+1/2, -y+1/2, -z'
    '-x, y+1/2, -z+1/2'
_cell_length_a     6.3651(13)
_cell_length_b     11.475(2)
_cell_length_c     19.861(4)
_cell_angle_alpha     90.00
_cell_angle_beta     90.00
_cell_angle_gamma     90.00
_cell_volume     1450.6(5)
_cell_formula_units_Z     4
_cell_measurement_reflns_used     6054
_cell_measurement_theta_min     3.3611
_cell_measurement_theta_max     29.0137
_cell_measurement_temperature     173(2)
_exptl_crystal_description     'block'
_exptl_crystal_colour     'yellow'
_exptl_crystal_size_max     0.25
_exptl_crystal_size_mid     0.15
_exptl_crystal_size_min     0.15
_exptl_crystal_density_diffrn     1.371
_exptl_crystal_density_meas     ?
_exptl_crystal_density_method     'not measured'
_exptl_crystal_F_000     624
_exptl_absorpt_coefficient_mu     0.088
_exptl_absorpt_correction_type     multi-scan
_exptl_absorpt_process_details     '(ABSCOR; Higashi, 1995)'
_exptl_absorpt_correction_T_min     0.9784
_exptl_absorpt_correction_T_max     0.9870
_exptl_special_details     ?
_diffrn_ambient_temperature     173(2)
_diffrn_radiation_type     MoK\a
_diffrn_radiation_wavelength     0.71073
_diffrn_radiation_source     'Rotating Anode'
_diffrn_radiation_monochromator     graphite
_diffrn_measurement_device_type     'Rigaku Saturn 724 CCD'
_diffrn_measurement_method     '\f and \w scans'
_diffrn_detector_area_resol_mean     ?
_diffrn_reflns_number     6769
_diffrn_reflns_av_R_equivalents     0.0357
_diffrn_reflns_av_sigmaI/netI     0.0297
_diffrn_reflns_theta_min     3.36
_diffrn_reflns_theta_max     25.33
_diffrn_reflns_theta_full     25.33
_diffrn_measured_fraction_theta_max     0.994
_diffrn_measured_fraction_theta_full     0.994
_diffrn_reflns_limit_h_min     -7
_diffrn_reflns_limit_h_max     6
_diffrn_reflns_limit_k_min     -13
_diffrn_reflns_limit_k_max     13
_diffrn_reflns_limit_l_min     -23
_diffrn_reflns_limit_l_max     18
_diffrn_standards_number     ?
_diffrn_standards_interval_count     ?
_diffrn_standards_interval_time     ?
_diffrn_standards_decay_%     ?
_refine_special_details
;
 Refinement of F^2^ against ALL reflections.  The weighted R-factor wR and
 goodness of fit S are based on F^2^, conventional R-factors R are based
 on F, with F set to zero for negative F^2^. The threshold expression of
 F^2^ > 2sigma(F^2^) is used only for calculating R-factors(gt) etc. and is
 not relevant to the choice of reflections for refinement.  R-factors based
 on F^2^ are statistically about twice as large as those based on F, and R-
 factors based on ALL data will be even larger.
;
_reflns_number_total     1553
_reflns_number_gt     1442
_reflns_threshold_expression     I>2\s(I)
_refine_ls_structure_factor_coef     Fsqd
_refine_ls_matrix_type     full
_refine_ls_R_factor_all     0.0393
_refine_ls_R_factor_gt     0.0351
_refine_ls_wR_factor_gt     0.0798
_refine_ls_wR_factor_ref     0.0824
_refine_ls_goodness_of_fit_ref     1.058
_refine_ls_restrained_S_all     1.058
_refine_ls_number_reflns     1553
_refine_ls_number_parameters     208
_refine_ls_number_restraints     0
_refine_ls_hydrogen_treatment     constr
_refine_ls_weighting_scheme     calc
_refine_ls_weighting_details
         'calc w=1/[\s^2^(Fo^2^)+(0.0494P)^2^+0.0000P] where P=(Fo^2^+2Fc^2^)/3'
_atom_sites_solution_hydrogens     geom
_atom_sites_solution_primary     direct
_atom_sites_solution_secondary     difmap
_refine_ls_shift/su_max     0.000
_refine_ls_shift/su_mean     0.000
_refine_diff_density_max     0.103
_refine_diff_density_min     -0.131
_refine_ls_extinction_method     none
_refine_ls_extinction_coef     ?
_refine_ls_abs_structure_details     ?
_refine_ls_abs_structure_Flack     ?
loop_
    _atom_type_symbol
    _atom_type_description
    _atom_type_scat_dispersion_real
    _atom_type_scat_dispersion_imag
    _atom_type_scat_source
    'C' 'C' 0.0033 0.0016
                         'International Tables Vol C Tables 4.2.6.8 and 6.1.1.4'
    'H' 'H' 0.0000 0.0000
                         'International Tables Vol C Tables 4.2.6.8 and 6.1.1.4'
    'N' 'N' 0.0061 0.0033
                         'International Tables Vol C Tables 4.2.6.8 and 6.1.1.4'
    'O' 'O' 0.0106 0.0060
                         'International Tables Vol C Tables 4.2.6.8 and 6.1.1.4'
_computing_data_collection     'CrystalClear (Rigaku, 2008)'
_computing_cell_refinement     'CrystalClear (Rigaku, 2008)'
_computing_data_reduction     'CrystalClear (Rigaku, 2008)'
_computing_structure_solution     'SHELXS97 (Sheldrick, 2008)'
_computing_structure_refinement     'SHELXL97 (Sheldrick, 2008)'
_computing_molecular_graphics     'DIAMOND (Brandenburg, 2006)'
_computing_publication_material     'SHELXTL (Sheldrick, 2008)'
loop_
    _atom_site_type_symbol
    _atom_site_label
    _atom_site_fract_x
    _atom_site_fract_y
    _atom_site_fract_z
    _atom_site_U_iso_or_equiv
    _atom_site_adp_type
    _atom_site_calc_flag
    _atom_site_refinement_flags
    _atom_site_occupancy
    _atom_site_symmetry_multiplicity
    _atom_site_disorder_assembly
    _atom_site_disorder_group
    O O1 -0.0149(2) 0.41328(13) 0.73413(7) 0.0458(4) Uani d . 1 1 . .
    N N1 -0.1752(2) 0.46907(14) 0.56729(8) 0.0328(4) Uani d . 1 1 . .
    C C1 -0.3327(3) 0.44137(16) 0.52317(10) 0.0309(4) Uani d . 1 1 . .
    N N2 0.1160(2) 0.54135(14) 0.65635(8) 0.0336(4) Uani d . 1 1 . .
    H H2A 0.0898 0.5707 0.6163 0.040 Uiso calc R 1 1 . .
    C C2 -0.3099(3) 0.47410(18) 0.45477(10) 0.0367(5) Uani d . 1 1 . .
    H H2 -0.1874 0.5146 0.4407 0.044 Uiso calc R 1 1 . .
    N N3 0.3570(3) 0.69181(14) 0.58750(8) 0.0385(4) Uani d . 1 1 . .
    C C3 -0.4630(3) 0.44780(19) 0.40896(10) 0.0405(5) Uani d . 1 1 . .
    H H3 -0.4453 0.4691 0.3631 0.049 Uiso calc R 1 1 . .
    C C4 -0.6456(3) 0.38961(18) 0.42926(11) 0.0416(5) Uani d . 1 1 . .
    H H4 -0.7514 0.3724 0.3970 0.050 Uiso calc R 1 1 . .
    C C5 -0.6737(3) 0.35718(18) 0.49498(10) 0.0390(5) Uani d . 1 1 . .
    H H5 -0.7993 0.3187 0.5082 0.047 Uiso calc R 1 1 . .
    C C6 -0.5164(3) 0.38082(16) 0.54318(10) 0.0324(5) Uani d . 1 1 . .
    C C7 -0.5302(3) 0.34377(17) 0.61049(10) 0.0364(5) Uani d . 1 1 . .
    H H7 -0.6505 0.3024 0.6257 0.044 Uiso calc R 1 1 . .
    C C8 -0.3693(3) 0.36763(17) 0.65394(10) 0.0358(5) Uani d . 1 1 . .
    H H8 -0.3739 0.3413 0.6993 0.043 Uiso calc R 1 1 . .
    C C9 -0.1960(3) 0.43222(16) 0.62995(10) 0.0317(5) Uani d . 1 1 . .
    C C10 -0.0232(3) 0.46113(17) 0.67895(10) 0.0329(4) Uani d . 1 1 . .
    C C11 0.2965(3) 0.58357(17) 0.68860(10) 0.0322(5) Uani d . 1 1 . .
    C C12 0.3571(3) 0.55062(19) 0.75238(9) 0.0362(5) Uani d . 1 1 . .
    H H12 0.2716 0.4994 0.7781 0.043 Uiso calc R 1 1 . .
    C C13 0.5465(3) 0.59343(19) 0.77909(10) 0.0409(6) Uani d . 1 1 . .
    H H13 0.5880 0.5697 0.8229 0.049 Uiso calc R 1 1 . .
    C C14 0.6721(3) 0.66767(18) 0.74419(10) 0.0388(5) Uani d . 1 1 . .
    H H14 0.7999 0.6945 0.7635 0.047 Uiso calc R 1 1 . .
    C C15 0.6127(3) 0.70472(17) 0.67950(10) 0.0341(5) Uani d . 1 1 . .
    C C16 0.7326(3) 0.78261(18) 0.64020(11) 0.0404(5) Uani d . 1 1 . .
    H H16 0.8604 0.8134 0.6572 0.049 Uiso calc R 1 1 . .
    C C17 0.6643(4) 0.81326(18) 0.57795(11) 0.0423(5) Uani d . 1 1 . .
    H H17 0.7423 0.8667 0.5513 0.051 Uiso calc R 1 1 . .
    C C18 0.4767(4) 0.76476(18) 0.55348(10) 0.0436(6) Uani d . 1 1 . .
    H H18 0.4330 0.7860 0.5094 0.052 Uiso calc R 1 1 . .
    C C19 0.4227(3) 0.66226(17) 0.65098(10) 0.0315(4) Uani d . 1 1 . .
loop_
    _atom_site_aniso_label
    _atom_site_aniso_U_11
    _atom_site_aniso_U_22
    _atom_site_aniso_U_33
    _atom_site_aniso_U_12
    _atom_site_aniso_U_13
    _atom_site_aniso_U_23
    O1 0.0481(9) 0.0504(9) 0.0389(9) -0.0030(8) -0.0031(8) 0.0133(7)
    N1 0.0336(9) 0.0318(9) 0.0328(9) 0.0016(8) 0.0003(8) -0.0013(7)
    C1 0.0303(10) 0.0286(10) 0.0337(10) 0.0012(9) 0.0019(9) -0.0059(8)
    N2 0.0334(9) 0.0372(9) 0.0301(8) -0.0003(8) -0.0032(8) 0.0028(7)
    C2 0.0339(11) 0.0405(12) 0.0356(11) -0.0021(11) 0.0030(9) -0.0031(9)
    N3 0.0466(10) 0.0354(9) 0.0335(9) -0.0013(9) -0.0026(9) 0.0011(7)
    C3 0.0426(12) 0.0425(12) 0.0366(11) 0.0039(11) -0.0025(10) -0.0047(10)
    C4 0.0383(12) 0.0374(12) 0.0492(14) 0.0031(11) -0.0089(11) -0.0080(10)
    C5 0.0342(11) 0.0317(11) 0.0512(14) -0.0025(11) -0.0032(10) -0.0044(10)
    C6 0.0317(11) 0.0257(10) 0.0397(11) 0.0023(9) 0.0021(9) -0.0040(8)
    C7 0.0357(11) 0.0287(10) 0.0448(12) 0.0019(10) 0.0075(10) -0.0004(9)
    C8 0.0393(11) 0.0314(10) 0.0367(11) 0.0020(10) 0.0046(10) 0.0003(9)
    C9 0.0343(11) 0.0276(10) 0.0332(11) 0.0046(9) 0.0032(9) -0.0015(8)
    C10 0.0328(11) 0.0327(10) 0.0332(10) 0.0056(10) 0.0031(9) -0.0010(9)
    C11 0.0324(11) 0.0337(10) 0.0307(11) 0.0043(10) -0.0002(9) -0.0053(8)
    C12 0.0385(11) 0.0417(12) 0.0283(10) 0.0031(11) 0.0018(10) -0.0015(9)
    C13 0.0418(12) 0.0510(14) 0.0300(11) 0.0074(12) -0.0052(10) -0.0054(9)
    C14 0.0352(11) 0.0462(13) 0.0350(12) 0.0071(11) -0.0055(10) -0.0104(10)
    C15 0.0360(11) 0.0332(10) 0.0330(10) 0.0030(10) 0.0024(9) -0.0092(9)
    C16 0.0402(12) 0.0358(11) 0.0454(13) -0.0030(11) 0.0036(10) -0.0139(10)
    C17 0.0496(14) 0.0350(11) 0.0423(13) -0.0087(11) 0.0051(11) -0.0044(9)
    C18 0.0563(14) 0.0372(12) 0.0374(11) -0.0050(12) -0.0009(11) 0.0031(9)
    C19 0.0336(10) 0.0313(10) 0.0295(10) 0.0053(9) 0.0008(9) -0.0052(8)
_geom_special_details
;
 All esds (except the esd in the dihedral angle between two l.s. planes)
 are estimated using the full covariance matrix.  The cell esds are taken
 into account individually in the estimation of esds in distances, angles
 and torsion angles; correlations between esds in cell parameters are only
 used when they are defined by crystal symmetry.  An approximate (isotropic)
 treatment of cell esds is used for estimating esds involving l.s. planes.
;
loop_
    _geom_bond_atom_site_label_1
    _geom_bond_atom_site_label_2
    _geom_bond_site_symmetry_2
    _geom_bond_distance
    _geom_bond_publ_flag
    O1 C10 . 1.227(2) ?
    N1 C9 . 1.321(2) ?
    N1 C1 . 1.369(2) ?
    C1 C2 . 1.417(3) ?
    C1 C6 . 1.417(3) ?
    N2 C10 . 1.354(3) ?
    N2 C11 . 1.402(2) ?
    N2 H2A . 0.8800 ?
    C2 C3 . 1.367(3) ?
    C2 H2 . 0.9500 ?
    N3 C18 . 1.318(3) ?
    N3 C19 . 1.371(2) ?
    C3 C4 . 1.400(3) ?
    C3 H3 . 0.9500 ?
    C4 C5 . 1.369(3) ?
    C4 H4 . 0.9500 ?
    C5 C6 . 1.412(3) ?
    C5 H5 . 0.9500 ?
    C6 C7 . 1.405(3) ?
    C7 C8 . 1.367(3) ?
    C7 H7 . 0.9500 ?
    C8 C9 . 1.412(3) ?
    C8 H8 . 0.9500 ?
    C9 C10 . 1.505(3) ?
    C11 C12 . 1.377(3) ?
    C11 C19 . 1.421(3) ?
    C12 C13 . 1.406(3) ?
    C12 H12 . 0.9500 ?
    C13 C14 . 1.358(3) ?
    C13 H13 . 0.9500 ?
    C14 C15 . 1.405(3) ?
    C14 H14 . 0.9500 ?
    C15 C16 . 1.411(3) ?
    C15 C19 . 1.421(3) ?
    C16 C17 . 1.357(3) ?
    C16 H16 . 0.9500 ?
    C17 C18 . 1.405(3) ?
    C17 H17 . 0.9500 ?
    C18 H18 . 0.9500 ?
loop_
    _geom_angle_atom_site_label_1
    _geom_angle_atom_site_label_2
    _geom_angle_atom_site_label_3
    _geom_angle_site_symmetry_1
    _geom_angle_site_symmetry_3
    _geom_angle
    _geom_angle_publ_flag
    C9 N1 C1 . . 117.09(17) ?
    N1 C1 C2 . . 118.50(18) ?
    N1 C1 C6 . . 122.59(17) ?
    C2 C1 C6 . . 118.90(18) ?
    C10 N2 C11 . . 128.30(17) ?
    C10 N2 H2A . . 115.8 ?
    C11 N2 H2A . . 115.8 ?
    C3 C2 C1 . . 120.5(2) ?
    C3 C2 H2 . . 119.8 ?
    C1 C2 H2 . . 119.8 ?
    C18 N3 C19 . . 116.89(19) ?
    C2 C3 C4 . . 120.37(19) ?
    C2 C3 H3 . . 119.8 ?
    C4 C3 H3 . . 119.8 ?
    C5 C4 C3 . . 120.8(2) ?
    C5 C4 H4 . . 119.6 ?
    C3 C4 H4 . . 119.6 ?
    C4 C5 C6 . . 120.1(2) ?
    C4 C5 H5 . . 119.9 ?
    C6 C5 H5 . . 119.9 ?
    C7 C6 C5 . . 122.86(19) ?
    C7 C6 C1 . . 117.81(18) ?
    C5 C6 C1 . . 119.30(18) ?
    C8 C7 C6 . . 119.55(19) ?
    C8 C7 H7 . . 120.2 ?
    C6 C7 H7 . . 120.2 ?
    C7 C8 C9 . . 118.52(19) ?
    C7 C8 H8 . . 120.7 ?
    C9 C8 H8 . . 120.7 ?
    N1 C9 C8 . . 124.35(19) ?
    N1 C9 C10 . . 117.73(18) ?
    C8 C9 C10 . . 117.92(17) ?
    O1 C10 N2 . . 124.89(19) ?
    O1 C10 C9 . . 120.68(19) ?
    N2 C10 C9 . . 114.42(16) ?
    C12 C11 N2 . . 123.71(19) ?
    C12 C11 C19 . . 120.01(19) ?
    N2 C11 C19 . . 116.26(17) ?
    C11 C12 C13 . . 119.4(2) ?
    C11 C12 H12 . . 120.3 ?
    C13 C12 H12 . . 120.3 ?
    C14 C13 C12 . . 122.1(2) ?
    C14 C13 H13 . . 118.9 ?
    C12 C13 H13 . . 118.9 ?
    C13 C14 C15 . . 119.8(2) ?
    C13 C14 H14 . . 120.1 ?
    C15 C14 H14 . . 120.1 ?
    C14 C15 C16 . . 123.5(2) ?
    C14 C15 C19 . . 119.3(2) ?
    C16 C15 C19 . . 117.19(18) ?
    C17 C16 C15 . . 119.7(2) ?
    C17 C16 H16 . . 120.2 ?
    C15 C16 H16 . . 120.2 ?
    C16 C17 C18 . . 119.0(2) ?
    C16 C17 H17 . . 120.5 ?
    C18 C17 H17 . . 120.5 ?
    N3 C18 C17 . . 124.4(2) ?
    N3 C18 H18 . . 117.8 ?
    C17 C18 H18 . . 117.8 ?
    N3 C19 C11 . . 117.95(18) ?
    N3 C19 C15 . . 122.76(19) ?
    C11 C19 C15 . . 119.28(18) ?
loop_
    _geom_hbond_atom_site_label_D
    _geom_hbond_atom_site_label_H
    _geom_hbond_atom_site_label_A
    _geom_hbond_site_symmetry_A
    _geom_hbond_distance_DH
    _geom_hbond_distance_HA
    _geom_hbond_distance_DA
    _geom_hbond_angle_DHA
    N2 H2A N1 . 0.88 2.27 2.693(2) 109.0
    N2 H2A N3 . 0.88 2.27 2.684(2) 109.0
    C12 H12 O1 . 0.95 2.25 2.867(2) 122.0
_iucr_refine_instructions_details
;
TITL 1 in P2(1)2(1)2(1)
CELL 0.71073 6.3651 11.4747 19.8611 90.000 90.000 90.000
ZERR 4.0000 0.0013 0.0023 0.0040 0.000 0.000 0.000
LATT -1
SYMM 0.5-X, -Y, 0.5+Z
SYMM 0.5+X, 0.5-Y, -Z
SYMM -X, 0.5+Y, 0.5-Z
SFAC C H N O
UNIT 76 52 12 4
MERG 2
FMAP
GRID
PLAN 5
TEMP -100
SIZE 0.25 0.15 0.15
MERG 3
BOND $H
HTAB
L.S. 20
ACTA
WGHT 0.04940 0.00000 0.00000 0.00000 0.00000 0.33330
FVAR 1.03730
O1     4  -0.01489   0.41328   0.73413  11.00000   0.04810   0.05040 =
       0.03883   0.01332  -0.00313  -0.00305
N1     3  -0.17517   0.46907   0.56729  11.00000   0.03362   0.03179 =
       0.03280  -0.00129   0.00026   0.00158
C1     1  -0.33271   0.44137   0.52317  11.00000   0.03025   0.02857 =
       0.03371  -0.00589   0.00190   0.00120
N2     3   0.11603   0.54134   0.65635  11.00000   0.03342   0.03721 =
       0.03014   0.00279  -0.00322  -0.00035
AFIX 43
H2A    2   0.08984   0.57072   0.61630  11.00000  -1.20000
AFIX 0
C2     1  -0.30992   0.47411   0.45477  11.00000   0.03389   0.04046 =
       0.03561  -0.00306   0.00297  -0.00214
AFIX 43
H2     2  -0.18744   0.51462   0.44066  11.00000  -1.20000
AFIX 0
N3     3   0.35701   0.69181   0.58750  11.00000   0.04663   0.03534 =
       0.03345   0.00113  -0.00261  -0.00130
C3     1  -0.46296   0.44780   0.40897  11.00000   0.04255   0.04245 =
       0.03656  -0.00466  -0.00249   0.00388
AFIX 43
H3     2  -0.44531   0.46913   0.36310  11.00000  -1.20000
AFIX 0
C4     1  -0.64559   0.38961   0.42926  11.00000   0.03830   0.03735 =
       0.04922  -0.00800  -0.00887   0.00309
AFIX 43
H4     2  -0.75137   0.37240   0.39701  11.00000  -1.20000
AFIX 0
C5     1  -0.67372   0.35718   0.49498  11.00000   0.03416   0.03168 =
       0.05120  -0.00438  -0.00319  -0.00251
AFIX 43
H5     2  -0.79932   0.31871   0.50817  11.00000  -1.20000
AFIX 0
C6     1  -0.51640   0.38082   0.54318  11.00000   0.03170   0.02566 =
       0.03964  -0.00397   0.00207   0.00226
C7     1  -0.53018   0.34378   0.61049  11.00000   0.03572   0.02863 =
       0.04477  -0.00036   0.00751   0.00194
AFIX 43
H7     2  -0.65049   0.30244   0.62568  11.00000  -1.20000
AFIX 0
C8     1  -0.36925   0.36764   0.65394  11.00000   0.03924   0.03141 =
       0.03674   0.00031   0.00459   0.00198
AFIX 43
H8     2  -0.37393   0.34134   0.69927  11.00000  -1.20000
AFIX 0
C9     1  -0.19597   0.43223   0.62995  11.00000   0.03426   0.02759 =
       0.03319  -0.00149   0.00320   0.00456
C10    1  -0.02320   0.46113   0.67895  11.00000   0.03278   0.03273 =
       0.03324  -0.00100   0.00306   0.00562
C11    1   0.29652   0.58357   0.68861  11.00000   0.03235   0.03366 =
       0.03068  -0.00532  -0.00022   0.00426
C12    1   0.35710   0.55063   0.75238  11.00000   0.03843   0.04169 =
       0.02828  -0.00149   0.00177   0.00311
AFIX 43
H12    2   0.27162   0.49941   0.77812  11.00000  -1.20000
AFIX 0
C13    1   0.54651   0.59342   0.77908  11.00000   0.04185   0.05100 =
       0.02996  -0.00536  -0.00518   0.00736
AFIX 43
H13    2   0.58800   0.56967   0.82293  11.00000  -1.20000
AFIX 0
C14    1   0.67212   0.66767   0.74419  11.00000   0.03522   0.04616 =
       0.03501  -0.01042  -0.00552   0.00709
AFIX 43
H14    2   0.79986   0.69449   0.76348  11.00000  -1.20000
AFIX 0
C15    1   0.61264   0.70472   0.67950  11.00000   0.03600   0.03315 =
       0.03298  -0.00919   0.00242   0.00298
C16    1   0.73256   0.78261   0.64020  11.00000   0.04014   0.03577 =
       0.04536  -0.01390   0.00362  -0.00296
AFIX 43
H16    2   0.86045   0.81344   0.65725  11.00000  -1.20000
AFIX 0
C17    1   0.66434   0.81325   0.57795  11.00000   0.04960   0.03502 =
       0.04231  -0.00439   0.00511  -0.00875
AFIX 43
H17    2   0.74234   0.86671   0.55132  11.00000  -1.20000
AFIX 0
C18    1   0.47667   0.76476   0.55348  11.00000   0.05625   0.03722 =
       0.03737   0.00314  -0.00092  -0.00502
AFIX 43
H18    2   0.43300   0.78599   0.50942  11.00000  -1.20000
AFIX 0
C19    1   0.42267   0.66227   0.65098  11.00000   0.03358   0.03129 =
       0.02949  -0.00524   0.00085   0.00530
HKLF 4
;
data_global
_journal_date_recd_electronic     2012-04-28
_journal_date_accepted     2012-05-04
_journal_name_full     'Acta Crystallographica, Section E'
_journal_year     2012
_journal_volume     68
_journal_issue      6
_journal_page_first     o1688
_journal_page_last     o1688
_journal_paper_category     QO
_journal_paper_doi     10.1107/S1600536812020144
_journal_coeditor_code     ZL2476
_publ_contact_author_name     'Xiaoping Shen'
_publ_contact_author_address
;
School of Chemistry and Chemical Engineering,
Jiangsu University, Zhenjiang 212013, People's Republic of China
;
_publ_contact_author_email     'xiaopingshen@163.com'
_publ_contact_author_fax     ?
_publ_contact_author_phone     ?
_publ_section_title
;
<i>N</i>-(Quinolin-8-yl)quinoline-2-carboxamide
;
loop_
    _publ_author_name
    _publ_author_footnote
    _publ_author_address
    'Li, Yanfeng' .
;
School of Chemistry and Chemical Engineering, Jiangsu University,
Zhenjiang 212013, People's Republic of China
;
    'Zhou, Hongbo' .
;
School of Chemistry and Chemical Engineering, Jiangsu University,
Zhenjiang 212013, People's Republic of China
;
    'Shen, Xiaoping' .
;
School of Chemistry and Chemical Engineering, Jiangsu University,
Zhenjiang 212013, People's Republic of China
;
