# Supplementary material for: N-(Quinolin-8-yl)quinoline-2-carbox­amide
Source: Acta Crystallogr Sect E Struct Rep Online. 2012 May 12;68(Pt 6):o1688. doi: 10.1107/S1600536812020144 (PMC3379284; doi:10.1107/S1600536812020144)
Supplement: Supplementary file 2 [file e-68-o1688-Isup2.hkl]

# 
# h,k,l, Fc-squared, Fo-squared, sigma(Fo-squared) and status flag 
# 
data_I
_shelx_title ' 1 in P2(1)2(1)2(1)' 
_shelx_refln_list_code          4 
_shelx_F_calc_maximum       95.61 
_exptl_crystal_F_000       624.00 
_reflns_d_resolution_high  0.8307 
 
loop_ 
 _symmetry_equiv_pos_as_xyz 
 'x, y, z' 
 '-x+1/2, -y, z+1/2' 
 'x+1/2, -y+1/2, -z' 
 '-x, y+1/2, -z+1/2' 
 
_cell_length_a     6.3651 
_cell_length_b    11.4747 
_cell_length_c    19.8611 
_cell_angle_alpha  90.000 
_cell_angle_beta   90.000 
_cell_angle_gamma  90.000 
 
_shelx_F_squared_multiplier     1.000 
 
loop_ 
 _refln_index_h 
 _refln_index_k 
 _refln_index_l 
 _refln_F_squared_calc 
 _refln_F_squared_meas 
 _refln_F_squared_sigma 
 _refln_observed_status 
   2   0   0       16.75       14.02      2.61 o 
   4   0   0      106.34      109.58      4.39 o 
   6   0   0     1132.16     1274.75     38.08 o 
   1   1   0       92.37       86.60      1.81 o 
   2   1   0      433.60      383.88      4.38 o 
   3   1   0        4.27        3.20      0.82 o 
   4   1   0       72.52       76.08      3.45 o 
   5   1   0       55.11       58.43      3.51 o 
   6   1   0       45.64       46.83      5.29 o 
   7   1   0      224.04      238.03     15.18 o 
   0   2   0     3226.12     2944.43     22.28 o 
   1   2   0        9.42        4.61      1.73 o 
   2   2   0        3.56        4.13      0.88 o 
   3   2   0       46.49       47.92      1.79 o 
   4   2   0       14.50       16.66      2.53 o 
   5   2   0        0.81        1.05      0.73 o 
   6   2   0      151.15      147.90      4.33 o 
   7   2   0       95.55       96.59     11.44 o 
   1   3   0     4232.57     3980.86     26.86 o 
   2   3   0      159.46      141.69      5.71 o 
   3   3   0       35.45       36.33      1.66 o 
   4   3   0      315.01      320.38      4.33 o 
   5   3   0       29.75       31.55      2.92 o 
   6   3   0       38.94       35.62      5.10 o 
   7   3   0      296.60      328.07     11.84 o 
   0   4   0      858.34      810.33      8.37 o 
   1   4   0      143.42      139.68      2.65 o 
   2   4   0      398.78      399.16      4.32 o 
   3   4   0      305.96      311.28      5.14 o 
   4   4   0        0.25        1.98      1.17 o 
   5   4   0      677.36      703.68     11.83 o 
   6   4   0       25.71       28.51      7.07 o 
   7   4   0        3.69        1.03      2.43 o 
   1   5   0        3.19        4.53      0.86 o 
   2   5   0        4.95        6.00      1.08 o 
   3   5   0       35.27       33.97      2.31 o 
   4   5   0      155.40      156.60      4.75 o 
   5   5   0       32.01       30.09     11.58 o 
   6   5   0       65.44       76.27     15.69 o 
   0   6   0        6.16       10.03      3.79 o 
   1   6   0      410.77      457.45      6.18 o 
   2   6   0      242.16      226.65      4.51 o 
   3   6   0      164.32      152.37      4.16 o 
   4   6   0      393.76      410.77      4.10 o 
   5   6   0        4.96        7.56      3.46 o 
   6   6   0        0.02        2.29      3.20 o 
   1   7   0        7.58        9.67      1.53 o 
   2   7   0        0.03        2.17      1.17 o 
   3   7   0      245.87      260.71      6.43 o 
   4   7   0       42.75       39.95      2.83 o 
   5   7   0      126.89      135.40     21.74 o 
   6   7   0        0.99        3.59      4.13 o 
   0   8   0     1076.53     1120.18     26.96 o 
   1   8   0      156.72      150.80      4.96 o 
   2   8   0       87.23       90.93      6.48 o 
   3   8   0        0.17        2.42      1.31 o 
   4   8   0       78.47       88.08      5.02 o 
   5   8   0        0.74        2.41      2.99 o 
   6   8   0        4.39        7.52      5.07 o 
   1   9   0       43.13       44.29      3.24 o 
   2   9   0        0.20        2.15      1.35 o 
   3   9   0      268.22      285.31      6.79 o 
   4   9   0       29.96       27.37      4.88 o 
   5   9   0        0.14        0.95      2.72 o 
   0  10   0      182.62      180.14      8.53 o 
   1  10   0      363.24      376.86      9.77 o 
   2  10   0       26.65       24.61      4.04 o 
   3  10   0       32.17       31.06      4.94 o 
   4  10   0        1.90        1.26      3.11 o 
   5  10   0       40.77       38.28     11.64 o 
   1  11   0       28.20       22.60      4.75 o 
   2  11   0       64.86       60.24      5.02 o 
   3  11   0        5.90        3.29      2.08 o 
   4  11   0       16.64       19.79     11.27 o 
   0  12   0      130.13      126.13     17.73 o 
   1  12   0       86.61       83.73     12.90 o 
   2  12   0        7.03        7.54      3.68 o 
   3  12   0       11.55        8.49      4.68 o 
   1  13   0        0.82        2.68      3.07 o 
   1   0   1     1578.24     1356.49     12.65 o 
   2   0   1      456.97      445.60      3.35 o 
   3   0   1     1558.22     1586.46      9.78 o 
   4   0   1        6.16        7.88      1.21 o 
   5   0   1       66.28       66.20      5.08 o 
   6   0   1       89.69       87.36      5.19 o 
   7   0   1        3.79        4.83      2.68 o 
   1   1   1     1846.22     1628.65     21.99 o 
   2   1   1      153.63      158.43      2.85 o 
   3   1   1      123.87      107.36      2.98 o 
   4   1   1      103.00      102.48      2.28 o 
   5   1   1       60.88       57.74      3.26 o 
   6   1   1      369.60      402.64      5.19 o 
   7   1   1       11.65        8.79      2.57 o 
   0   2   1      754.85      634.13      6.23 o 
   1   2   1     8337.43     7646.43    202.95 o 
   2   2   1      671.85      622.79      4.11 o 
   3   2   1       12.91       14.20      1.16 o 
   4   2   1      706.44      734.99     10.21 o 
   5   2   1       42.98       42.46      2.38 o 
   6   2   1       43.14       43.98      3.28 o 
   7   2   1        4.47        3.85      1.88 o 
   1   3   1     7806.48     7486.16     72.72 o 
   2   3   1      311.30      314.36      3.29 o 
   3   3   1      141.91      139.60      2.53 o 
   4   3   1      150.97      144.39      2.59 o 
   5   3   1      136.52      141.48      3.70 o 
   6   3   1      276.44      296.30      7.79 o 
   7   3   1       40.48       25.66      9.57 o 
   0   4   1        6.69        5.45      1.63 o 
   1   4   1     1647.28     1616.11      7.88 o 
   2   4   1      517.17      516.78      4.75 o 
   3   4   1       35.21       34.58      2.37 o 
   4   4   1       22.05       21.97      2.04 o 
   5   4   1        6.29        6.26      1.07 o 
   6   4   1       49.90       53.65      9.60 o 
   7   4   1      112.01      101.40     10.16 o 
   0   5   1       23.79       28.31      2.91 o 
   1   5   1      778.52      766.92      4.84 o 
   2   5   1      273.84      278.54      2.86 o 
   3   5   1       13.48       15.93      1.20 o 
   4   5   1       16.93       17.41      1.80 o 
   5   5   1      111.08      113.73      3.41 o 
   6   5   1        8.21        6.58      2.31 o 
   7   5   1       79.24       59.32     11.79 o 
   0   6   1      272.73      274.76      4.96 o 
   1   6   1     3091.80     3132.62     15.81 o 
   2   6   1       90.02      100.43      2.55 o 
   3   6   1        0.89        1.18      0.52 o 
   4   6   1      332.37      350.28     11.04 o 
   5   6   1       59.23       58.35     12.21 o 
   6   6   1        2.09        3.96      2.16 o 
   0   7   1        0.04        1.32      0.77 o 
   1   7   1      266.74      284.14      4.43 o 
   2   7   1       84.00       88.84      3.01 o 
   3   7   1       91.39       95.38      3.12 o 
   4   7   1      432.33      459.40      8.74 o 
   5   7   1       50.89       49.03      7.61 o 
   6   7   1       21.06       18.25      3.93 o 
   0   8   1       22.67       20.78      3.14 o 
   1   8   1      103.00      110.05      3.33 o 
   2   8   1       88.47       90.84      3.95 o 
   3   8   1      321.72      331.13      6.34 o 
   4   8   1        0.23        0.52      0.25 o 
   5   8   1       25.89       23.30      4.46 o 
   6   8   1        7.32       10.02      3.58 o 
   0   9   1      837.93      869.51     12.97 o 
   1   9   1       38.78       42.45      3.01 o 
   2   9   1      206.09      218.42      5.59 o 
   3   9   1      144.74      153.17      4.63 o 
   4   9   1       70.04       71.37      3.04 o 
   5   9   1       11.77       12.42      3.70 o 
   0  10   1      105.43      107.94      8.52 o 
   1  10   1       18.84       19.81      2.53 o 
   2  10   1        9.48       10.19      1.46 o 
   3  10   1       27.95       27.88      3.42 o 
   4  10   1        6.31        8.69      3.55 o 
   5  10   1        1.13        3.29      2.58 o 
   0  11   1        0.12        2.13      1.53 o 
   1  11   1       32.34       26.35      4.24 o 
   2  11   1       28.70       28.53      3.04 o 
   3  11   1        5.12        6.26      1.56 o 
   4  11   1        9.47       10.01      3.46 o 
   0  12   1       41.13       29.12     11.84 o 
   1  12   1       32.10       34.48      5.42 o 
   2  12   1       28.41       27.32      2.74 o 
   3  12   1        3.19        3.29      1.51 o 
   0  13   1       40.40       36.93      6.30 o 
   1  13   1        7.14        6.28      2.00 o 
   2  13   1        8.39        8.70      2.20 o 
   1   0   2     1533.31     1305.52      8.01 o 
   2   0   2     1081.41     1044.87      8.68 o 
   3   0   2     1407.64     1419.52      9.82 o 
   4   0   2        5.06        4.88      1.00 o 
   5   0   2      337.34      355.20      7.36 o 
   6   0   2      171.48      171.50      5.79 o 
   7   0   2        4.61        2.20      2.18 o 
   1   1   2     2358.83     2148.20     12.38 o 
   2   1   2       39.77       33.76      0.88 o 
   3   1   2     1045.09     1082.20      8.50 o 
   4   1   2      172.58      173.38      4.43 o 
   5   1   2      155.33      150.91      2.84 o 
   6   1   2       27.76       27.42      2.79 o 
   7   1   2       14.22       12.81      3.10 o 
   0   2   2      411.98      354.46      3.71 o 
   2   2   2     1923.66     1880.49      8.93 o 
   3   2   2        6.80        8.24      1.18 o 
   4   2   2      212.50      211.91      2.37 o 
   5   2   2      451.53      481.32      7.74 o 
   6   2   2       95.24       95.35      3.58 o 
   7   2   2       91.75       84.10      9.93 o 
   0   3   2      453.60      471.00      7.06 o 
   1   3   2     9141.84     8760.58     59.93 o 
   2   3   2     1268.63     1257.68     10.38 o 
   3   3   2       20.52       26.39      2.52 o 
   4   3   2      174.07      170.74      3.82 o 
   5   3   2      678.64      690.97     13.57 o 
   6   3   2       52.04       43.80      3.96 o 
   7   3   2      106.25      110.19      7.10 o 
   0   4   2      299.43      288.87      4.63 o 
   1   4   2     1006.20      958.85      8.22 o 
   2   4   2     1533.42     1604.15     16.21 o 
   3   4   2      118.66      118.75      2.69 o 
   4   4   2       64.05       68.02      3.72 o 
   5   4   2      295.15      310.51      5.82 o 
   6   4   2        8.32        8.10      2.57 o 
   7   4   2       16.65       11.37      4.88 o 
   0   5   2        0.15        0.13      0.70 o 
   1   5   2      817.14      802.49      5.34 o 
   2   5   2      629.04      633.81      4.38 o 
   3   5   2      187.08      199.93      6.35 o 
   4   5   2      373.95      388.56      6.91 o 
   5   5   2      551.26      627.18      8.21 o 
   6   5   2       47.31       39.01      7.63 o 
   7   5   2       18.39       15.99      4.54 o 
   0   6   2      437.58      435.98     12.11 o 
   1   6   2       65.54       72.22      2.28 o 
   2   6   2      992.97     1034.46      9.37 o 
   3   6   2       17.09       17.29      1.39 o 
   4   6   2       39.11       37.57      3.05 o 
   5   6   2        6.13        6.04      1.24 o 
   6   6   2       12.85       12.35      2.81 o 
   0   7   2       31.00       32.69      2.79 o 
   1   7   2      471.66      513.53      8.43 o 
   2   7   2      377.52      401.36      5.01 o 
   3   7   2       29.96       30.42      2.48 o 
   4   7   2      130.08      132.30      5.85 o 
   5   7   2       65.76       66.77      9.00 o 
   6   7   2        6.83       10.11      2.44 o 
   0   8   2      404.81      439.61      7.98 o 
   1   8   2      113.58      110.11      4.27 o 
   2   8   2      186.20      182.30      4.49 o 
   3   8   2      171.94      175.71      5.04 o 
   4   8   2       72.50       72.12      5.69 o 
   5   8   2        7.03       12.68      3.35 o 
   6   8   2       55.53       57.08     12.33 o 
   0   9   2      526.97      590.46     12.05 o 
   1   9   2      117.07      121.64      3.46 o 
   2   9   2      116.71      118.86      4.19 o 
   3   9   2      195.54      203.58      4.80 o 
   4   9   2        2.98        2.09      0.45 o 
   5   9   2       15.21       21.97      4.64 o 
   0  10   2       37.52       38.90      6.87 o 
   1  10   2        8.41        8.76      1.35 o 
   2  10   2       61.50       61.03      3.11 o 
   3  10   2      118.15      115.79      4.99 o 
   4  10   2       39.67       42.69      6.08 o 
   5  10   2       18.83       18.47      4.52 o 
   0  11   2       12.33       13.21      3.02 o 
   1  11   2       61.10       55.31      3.45 o 
   2  11   2        6.19        5.75      1.17 o 
   3  11   2       51.99       46.26      5.22 o 
   4  11   2       60.39       57.08      6.67 o 
   0  12   2       89.00       91.01      6.78 o 
   1  12   2       62.10       59.48      4.48 o 
   2  12   2       14.46       12.99      2.66 o 
   3  12   2       24.38       21.60      8.67 o 
   0  13   2        0.22        1.21      2.06 o 
   1  13   2        9.26        5.34      1.95 o 
   2  13   2        8.29        6.36      1.57 o 
   1   0   3      242.65      239.96      2.38 o 
   2   0   3      283.80      276.03      3.34 o 
   3   0   3     2964.77     3064.20     15.09 o 
   4   0   3        4.28        4.49      0.82 o 
   5   0   3        4.64        4.53      1.23 o 
   6   0   3      387.12      409.55      7.61 o 
   7   0   3       32.70       37.82      9.62 o 
   0   1   3     2250.59     2063.14     17.37 o 
   1   1   3     2484.00     2239.29      7.64 o 
   2   1   3     1406.65     1300.16      4.83 o 
   3   1   3      124.65      144.27      4.92 o 
   4   1   3       88.26       93.09      2.16 o 
   5   1   3      288.61      293.38      4.35 o 
   6   1   3      209.12      215.96      5.84 o 
   7   1   3       22.18       17.62      6.83 o 
   0   2   3     2049.16     1882.80     22.93 o 
   2   2   3      624.26      587.76      3.91 o 
   3   2   3     1095.15     1147.29      7.22 o 
   4   2   3      148.16      144.27      2.10 o 
   5   2   3       94.29       82.94      2.71 o 
   6   2   3      133.79      128.95      4.55 o 
   7   2   3        8.29        4.22      2.48 o 
   0   3   3        6.18        5.09      2.45 o 
   1   3   3     3030.00     2824.93     18.13 o 
   2   3   3      912.73      900.01      6.41 o 
   3   3   3      223.77      247.74      3.24 o 
   4   3   3       68.27       75.33      3.77 o 
   5   3   3      172.49      171.47      5.35 o 
   6   3   3       54.19       46.44      5.70 o 
   7   3   3        5.37        5.66      1.84 o 
   0   4   3      491.66      464.19      4.63 o 
   1   4   3      206.96      233.31      4.81 o 
   2   4   3      729.68      716.09      4.67 o 
   3   4   3      237.87      255.23      4.03 o 
   4   4   3      390.77      400.35      8.93 o 
   5   4   3       43.62       42.46      3.29 o 
   6   4   3        7.47        9.03      1.92 o 
   7   4   3        2.80        2.17      1.75 o 
   0   5   3        7.59        9.16      1.52 o 
   1   5   3      805.90      850.14      6.19 o 
   2   5   3     2014.67     2094.31      8.11 o 
   3   5   3       48.75       54.67      3.69 o 
   4   5   3      593.98      598.36      9.33 o 
   5   5   3       13.11       13.27      2.01 o 
   6   5   3       22.80       18.00      4.26 o 
   7   5   3       12.88        9.86      3.29 o 
   0   6   3      147.02      157.42      6.52 o 
   1   6   3      150.04      145.78      2.60 o 
   2   6   3      802.30      833.84      8.74 o 
   3   6   3       71.65       67.64      4.48 o 
   4   6   3      311.19      319.62      8.09 o 
   5   6   3      222.49      243.04      6.03 o 
   6   6   3       19.02       17.50      3.30 o 
   0   7   3      314.96      327.93      6.02 o 
   1   7   3       63.15       63.96      2.70 o 
   2   7   3       27.91       26.11      2.38 o 
   3   7   3       47.72       44.39      2.16 o 
   4   7   3      221.75      232.76      5.52 o 
   5   7   3       22.31       21.69      2.68 o 
   6   7   3       14.27       13.07      3.51 o 
   0   8   3       44.83       37.91      3.76 o 
   1   8   3       37.61       36.48      2.36 o 
   2   8   3      201.27      207.81      4.99 o 
   3   8   3      439.64      472.23      8.42 o 
   4   8   3      118.18      112.13      6.28 o 
   5   8   3       38.93       42.17      6.57 o 
   6   8   3      101.59      137.74     13.87 o 
   0   9   3        0.37        2.77      1.15 o 
   1   9   3        2.68        3.51      0.84 o 
   2   9   3       88.02       83.22      4.96 o 
   3   9   3      137.90      147.85      4.23 o 
   4   9   3        2.90        2.73      1.14 o 
   5   9   3        6.75        4.84      2.85 o 
   0  10   3        0.00        1.40      1.27 o 
   1  10   3       14.54       14.46      1.69 o 
   2  10   3      124.56      121.13      4.91 o 
   3  10   3       86.25       89.94      5.05 o 
   4  10   3       34.71       35.59     10.53 o 
   5  10   3        9.54        8.54      3.14 o 
   0  11   3       47.03       50.48      9.49 o 
   1  11   3       22.72       20.45      2.81 o 
   2  11   3       64.66       64.28      5.05 o 
   3  11   3       89.53       80.96      6.46 o 
   4  11   3       11.12        4.46      3.30 o 
   0  12   3       65.54       57.55     13.45 o 
   1  12   3       87.07       75.86      7.95 o 
   2  12   3      180.42      176.07      7.62 o 
   3  12   3        4.97        8.05      3.39 o 
   0  13   3        7.52        5.51      2.35 o 
   1  13   3       60.86       55.47      6.88 o 
   2  13   3        8.67        7.55      1.77 o 
   0   0   4      267.61      205.06      3.35 o 
   1   0   4      349.59      292.28      5.24 o 
   2   0   4        7.48        7.77      1.12 o 
   3   0   4      201.75      193.55      6.45 o 
   4   0   4       78.04       68.89      3.47 o 
   5   0   4      214.49      198.52     10.07 o 
   6   0   4      288.26      305.81      6.62 o 
   7   0   4        0.67        2.25      2.55 o 
   0   1   4     4928.38     4484.16     44.14 o 
   1   1   4      314.35      278.79      2.41 o 
   2   1   4      163.04      155.91      3.78 o 
   3   1   4      596.58      604.41      4.07 o 
   4   1   4       21.40       27.21      2.21 o 
   5   1   4       14.62       15.66      1.51 o 
   6   1   4        3.67        3.46      0.93 o 
   7   1   4       38.82       28.65      5.88 o 
   0   2   4     1041.17     1026.08      8.20 o 
   1   2   4     2832.27     2690.83     17.83 o 
   2   2   4      124.40      118.70      2.89 o 
   3   2   4      452.17      443.99      6.19 o 
   4   2   4      113.74      103.41      2.51 o 
   5   2   4       98.23       95.61      2.47 o 
   6   2   4      197.02      191.03      5.72 o 
   7   2   4       52.12       42.80      9.18 o 
   0   3   4       91.50       93.42      2.28 o 
   1   3   4      672.56      639.59      7.97 o 
   2   3   4      570.18      540.44      5.65 o 
   3   3   4      576.57      608.40      6.98 o 
   4   3   4      666.98      682.31      8.68 o 
   5   3   4      331.12      335.66      6.78 o 
   6   3   4       51.99       43.30      4.57 o 
   7   3   4       16.30       18.02      4.45 o 
   0   4   4      369.02      374.17      4.21 o 
   1   4   4     1372.32     1316.85      6.60 o 
   2   4   4      487.59      509.06      5.99 o 
   3   4   4      302.63      318.87      4.75 o 
   4   4   4      345.13      332.30      6.92 o 
   5   4   4      263.06      287.04      7.06 o 
   6   4   4       17.78       14.95      2.24 o 
   7   4   4       16.07        9.76      3.82 o 
   0   5   4        4.12        4.92      1.10 o 
   1   5   4     1166.66     1216.97      6.75 o 
   2   5   4     2817.67     2984.97     16.12 o 
   3   5   4      149.97      164.76      3.74 o 
   4   5   4      532.58      554.98      9.51 o 
   5   5   4       27.33       29.94      2.87 o 
   6   5   4       27.74       34.66      7.09 o 
   7   5   4        7.99        6.80      2.51 o 
   0   6   4      397.68      427.77      5.93 o 
   1   6   4      169.24      174.68      2.91 o 
   2   6   4     1435.27     1551.77     10.30 o 
   3   6   4       11.92       14.17      1.65 o 
   4   6   4       92.55      108.15      5.89 o 
   5   6   4       21.61       19.54      3.00 o 
   6   6   4       49.44       44.30     10.11 o 
   0   7   4       73.04       80.41      5.32 o 
   1   7   4      104.76       97.61      3.05 o 
   2   7   4      255.20      263.87      3.87 o 
   3   7   4      291.53      290.68      4.30 o 
   4   7   4       74.68       87.50      5.28 o 
   5   7   4       54.91       57.26      7.04 o 
   6   7   4        1.69        2.80      2.19 o 
   0   8   4       86.56       89.39      4.76 o 
   1   8   4       15.20       16.02      1.43 o 
   2   8   4      103.11       98.18      4.28 o 
   3   8   4       20.90       18.01      2.18 o 
   4   8   4       47.85       48.51      5.96 o 
   5   8   4       15.22       14.61      3.30 o 
   6   8   4       13.68       14.21      4.03 o 
   0   9   4        5.56        6.40      1.53 o 
   1   9   4       20.59       19.07      1.85 o 
   2   9   4       59.38       56.39      4.02 o 
   3   9   4      252.17      260.86      4.91 o 
   4   9   4      106.42      102.76      7.61 o 
   5   9   4       13.89       15.46      3.55 o 
   0  10   4        4.59        5.04      1.54 o 
   1  10   4       24.60       26.16      2.36 o 
   2  10   4      358.69      357.26      7.52 o 
   3  10   4       70.60       65.75      3.04 o 
   4  10   4      121.98      100.66     16.51 o 
   5  10   4       59.61       69.72     13.04 o 
   0  11   4        9.69       12.39      3.76 o 
   1  11   4       49.52       41.04      5.61 o 
   2  11   4      110.05      110.72      7.86 o 
   3  11   4      316.15      313.67      6.75 o 
   4  11   4        1.75        4.21      3.48 o 
   0  12   4       26.52       29.86      5.69 o 
   1  12   4       16.99       14.89      2.55 o 
   2  12   4       22.37       23.66      3.58 o 
   3  12   4       50.76       36.34      8.26 o 
   0  13   4        0.03        2.68      1.61 o 
   1  13   4       12.77       12.21      2.84 o 
   2  13   4       16.64       15.08      3.65 o 
   1   0   5      310.56      242.46      7.27 o 
   2   0   5      551.37      528.55      4.39 o 
   3   0   5        6.65       10.22      1.57 o 
   4   0   5      206.51      215.97      4.59 o 
   5   0   5        6.11        5.31      1.09 o 
   6   0   5      231.20      242.98      7.71 o 
   7   0   5       59.66       58.51      6.40 o 
   0   1   5      444.75      399.68      4.39 o 
   1   1   5     1248.72     1143.53      6.17 o 
   2   1   5      761.80      742.89      6.10 o 
   3   1   5     2472.11     2612.81     17.73 o 
   4   1   5       17.02       18.90      1.81 o 
   5   1   5       47.79       49.68      2.35 o 
   6   1   5      121.78      110.31      3.88 o 
   7   1   5       31.60       24.77      7.91 o 
   0   2   5       31.88       25.25      1.34 o 
   1   2   5      136.43      130.92      2.43 o 
   2   2   5     1186.05     1207.40      9.39 o 
   3   2   5       43.40       48.58      1.78 o 
   4   2   5      569.02      588.25      6.93 o 
   5   2   5      326.37      327.34      6.78 o 
   6   2   5       24.26       20.78      3.39 o 
   7   2   5        3.20        4.67      1.92 o 
   0   3   5       35.96       38.47      2.18 o 
   1   3   5      497.80      478.24      3.68 o 
   2   3   5     1451.34     1493.99     11.36 o 
   3   3   5       21.55       21.08      1.98 o 
   4   3   5       47.51       55.36      4.30 o 
   5   3   5      188.18      180.55      4.81 o 
   6   3   5       20.33       16.32      2.00 o 
   7   3   5        4.81        8.49      2.81 o 
   0   4   5      149.95      134.53      2.78 o 
   1   4   5     2075.20     2141.49     11.06 o 
   2   4   5      242.78      240.19      5.96 o 
   3   4   5       44.70       51.47      3.81 o 
   4   4   5       77.52       82.91      3.83 o 
   5   4   5      204.83      201.16      6.30 o 
   6   4   5       19.27       16.83      3.48 o 
   7   4   5       23.69       24.97      6.81 o 
   0   5   5      110.92      115.06      3.10 o 
   1   5   5      524.34      525.68      4.44 o 
   2   5   5      678.17      676.27      9.55 o 
   3   5   5       65.58       73.07      4.31 o 
   4   5   5      300.38      300.20      6.68 o 
   5   5   5       36.03       32.71      3.94 o 
   6   5   5       16.80       15.04      3.27 o 
   0   6   5       39.14       37.52      2.59 o 
   1   6   5      416.32      444.28      7.06 o 
   2   6   5       46.44       46.63      2.58 o 
   3   6   5       57.47       62.21      4.26 o 
   4   6   5      570.72      591.77     13.09 o 
   5   6   5        4.75        5.72      1.16 o 
   6   6   5       42.87       31.95      7.16 o 
   0   7   5        1.98        2.41      1.01 o 
   1   7   5       64.26       68.82      2.79 o 
   2   7   5      238.51      246.32      4.82 o 
   3   7   5       53.96       48.81      4.06 o 
   4   7   5      130.82      126.44      6.34 o 
   5   7   5        9.93        6.32      1.84 o 
   6   7   5       61.66       52.35      7.46 o 
   0   8   5       20.24       21.43      3.32 o 
   1   8   5       46.16       49.61      3.48 o 
   2   8   5      199.43      201.65      4.51 o 
   3   8   5      959.22     1028.34     13.91 o 
   4   8   5       94.08       93.78      7.74 o 
   5   8   5       13.75       12.65      4.13 o 
   6   8   5       99.40       95.88     10.62 o 
   0   9   5       10.06        8.97      1.82 o 
   1   9   5       34.27       33.33      2.41 o 
   2   9   5       42.46       46.49      3.41 o 
   3   9   5      261.05      271.25      5.40 o 
   4   9   5        0.51        1.43      0.94 o 
   5   9   5        1.10        2.27      2.09 o 
   0  10   5        3.01        2.57      1.55 o 
   1  10   5       37.14       33.59      3.90 o 
   2  10   5       25.20       24.69      2.66 o 
   3  10   5       43.87       39.98      4.84 o 
   4  10   5        7.15        6.21      1.80 o 
   5  10   5        7.13       14.11      4.51 o 
   0  11   5       24.75       26.69      4.81 o 
   1  11   5       54.08       55.99      5.81 o 
   2  11   5       72.53       69.66      6.96 o 
   3  11   5       23.99       19.70      3.63 o 
   4  11   5       78.56       71.24     14.12 o 
   0  12   5        8.76        9.53      2.86 o 
   1  12   5       34.29       32.69      4.97 o 
   2  12   5       31.67       36.84      4.71 o 
   3  12   5      101.17       93.92      9.48 o 
   0  13   5        0.82        4.30      3.70 o 
   1  13   5       29.52       26.73      4.25 o 
   2  13   5      178.15      179.35     10.48 o 
   0   0   6     1055.71     1080.06     29.24 o 
   1   0   6       20.53       22.17      2.28 o 
   2   0   6      158.76      150.38      2.93 o 
   3   0   6      764.73      834.04      8.03 o 
   4   0   6       59.33       61.00      3.24 o 
   5   0   6      148.71      158.00      4.29 o 
   6   0   6      299.80      311.75      9.57 o 
   7   0   6        0.87        1.91      2.45 o 
   0   1   6       93.96       80.45      2.24 o 
   1   1   6      480.41      457.39      3.04 o 
   2   1   6      249.05      250.47      6.20 o 
   3   1   6        8.58        9.55      1.32 o 
   4   1   6      146.63      157.92      2.99 o 
   5   1   6      102.57      106.31      3.60 o 
   6   1   6       48.22       47.24      3.53 o 
   7   1   6       32.15       30.91      5.94 o 
   0   2   6       22.42       26.25      1.93 o 
   1   2   6      121.76      115.31      3.23 o 
   2   2   6      112.80      109.08      3.10 o 
   3   2   6      423.82      456.23      4.55 o 
   4   2   6       64.84       61.28      3.89 o 
   5   2   6       11.38       11.32      1.48 o 
   6   2   6       39.29       34.93      2.78 o 
   7   2   6       54.19       32.65     13.42 o 
   0   3   6      117.65      108.33      2.87 o 
   1   3   6      369.97      372.87      3.66 o 
   2   3   6      549.98      587.70      8.53 o 
   3   3   6      338.12      355.76      5.06 o 
   4   3   6       51.22       60.36      4.80 o 
   5   3   6       73.01       64.75      3.94 o 
   6   3   6        4.09        3.61      1.10 o 
   7   3   6       19.44       11.29      2.95 o 
   0   4   6        3.01        3.58      0.98 o 
   1   4   6      405.01      433.10      5.44 o 
   2   4   6      729.80      787.70      5.28 o 
   3   4   6       38.68       44.04      4.26 o 
   4   4   6       59.66       62.38      3.53 o 
   5   4   6       81.68       71.75      5.92 o 
   6   4   6        7.12        5.11      1.49 o 
   7   4   6        4.79        2.79      2.58 o 
   0   5   6       40.60       43.56      2.92 o 
   1   5   6       70.65       71.75      2.01 o 
   2   5   6      859.24      896.01      8.16 o 
   3   5   6      124.62      128.75      3.79 o 
   4   5   6      280.97      285.98      5.63 o 
   5   5   6        6.92        3.71      1.37 o 
   6   5   6       38.22       38.31      4.41 o 
   0   6   6        1.07        1.18      0.95 o 
   1   6   6      262.53      276.72      3.98 o 
   2   6   6      759.00      771.33      6.18 o 
   3   6   6      342.51      338.09      6.99 o 
   4   6   6       27.93       31.78      4.36 o 
   5   6   6       78.80       73.03      6.20 o 
   6   6   6       29.47       34.80      6.04 o 
   0   7   6      231.26      236.83      5.12 o 
   1   7   6      168.76      174.90      4.17 o 
   2   7   6      182.75      180.67      4.84 o 
   3   7   6       15.26       14.43      1.88 o 
   4   7   6       61.24       69.66      6.99 o 
   5   7   6      193.78      184.18     10.35 o 
   6   7   6       30.97       30.44      6.22 o 
   0   8   6      108.57      107.04      6.35 o 
   1   8   6       11.99       12.44      1.47 o 
   2   8   6       40.94       41.50      3.34 o 
   3   8   6     1077.95     1167.33     14.95 o 
   4   8   6       74.81       79.26      4.66 o 
   5   8   6        2.36        5.82      2.71 o 
   0   9   6       38.79       42.40      6.18 o 
   1   9   6       67.41       64.76      4.02 o 
   2   9   6        3.97        4.28      0.81 o 
   3   9   6       71.64       67.43      4.36 o 
   4   9   6       28.48       21.81      3.09 o 
   5   9   6       28.14       24.37      6.17 o 
   0  10   6      136.14      130.51     11.11 o 
   1  10   6       22.50       23.41      2.90 o 
   2  10   6      106.50       90.97      8.28 o 
   3  10   6       77.94       66.62      4.68 o 
   4  10   6       80.66       65.09      8.36 o 
   0  11   6        0.00        3.34      1.98 o 
   1  11   6       10.53        9.03      1.51 o 
   2  11   6       15.34       13.46      2.27 o 
   3  11   6      210.56      190.80     14.60 o 
   4  11   6       22.86       14.71      4.70 o 
   0  12   6       48.49       50.75      7.31 o 
   1  12   6        6.50        7.54      1.68 o 
   2  12   6       50.29       51.52      5.50 o 
   3  12   6       84.02       75.01      9.01 o 
   0  13   6       51.91       38.43     10.43 o 
   1  13   6       81.71       81.01      8.74 o 
   1   0   7      200.92      180.17      5.22 o 
   2   0   7      798.17      809.02      6.88 o 
   3   0   7      586.43      561.70      7.61 o 
   4   0   7        0.72        1.10      0.92 o 
   5   0   7        3.22        3.44      1.37 o 
   6   0   7       39.01       26.57      4.54 o 
   7   0   7       12.14        8.89      6.25 o 
   0   1   7       26.79       29.79      2.41 o 
   1   1   7      356.13      348.90      3.12 o 
   2   1   7      938.01      988.83      9.14 o 
   3   1   7       30.02       36.74      2.52 o 
   4   1   7      141.83      150.29      3.64 o 
   5   1   7       24.32       22.86      1.77 o 
   6   1   7      221.03      200.96      8.25 o 
   7   1   7       60.98       53.98     10.13 o 
   0   2   7       92.24       83.84      2.46 o 
   1   2   7       90.68       86.45      3.25 o 
   2   2   7      545.35      573.94      6.63 o 
   3   2   7       40.69       43.90      2.14 o 
   4   2   7       52.80       54.68      2.42 o 
   5   2   7       79.51       74.48      2.90 o 
   6   2   7       62.88       54.68      6.60 o 
   7   2   7       71.56       44.87     17.88 o 
   0   3   7     1381.07     1385.21     22.86 o 
   1   3   7      506.60      525.33      4.03 o 
   2   3   7     1582.54     1654.41     16.14 o 
   3   3   7       64.90       68.65      2.27 o 
   4   3   7        2.11        3.40      0.92 o 
   5   3   7       36.45       51.51      8.38 o 
   6   3   7       33.56       21.36      2.97 o 
   7   3   7        4.68        5.27      2.18 o 
   0   4   7       22.33       25.55      2.59 o 
   1   4   7      297.83      295.10      3.58 o 
   2   4   7      456.42      497.68      5.91 o 
   3   4   7       13.56       11.48      1.27 o 
   4   4   7       37.06       35.81      3.75 o 
   5   4   7      388.32      395.87     13.02 o 
   6   4   7        5.30        7.12      2.13 o 
   0   5   7      767.57      754.97     11.96 o 
   1   5   7      118.56      113.07      3.60 o 
   2   5   7      171.57      171.40      3.23 o 
   3   5   7       70.50       74.11      3.75 o 
   4   5   7       68.01       65.90      4.65 o 
   5   5   7       63.03       75.95      5.65 o 
   6   5   7       29.10       27.61      6.25 o 
   0   6   7       21.97       21.36      2.59 o 
   1   6   7      877.36      908.02      7.25 o 
   2   6   7      279.74      288.20      4.40 o 
   3   6   7       50.04       49.50      2.61 o 
   4   6   7       27.92       23.54      5.09 o 
   5   6   7      390.76      406.68      8.58 o 
   6   6   7       53.90       56.53      6.75 o 
   0   7   7        6.09        9.82      1.75 o 
   1   7   7       37.44       41.51      2.74 o 
   2   7   7      308.89      318.57      5.30 o 
   3   7   7      299.31      303.13      7.29 o 
   4   7   7        9.17        9.60      1.74 o 
   5   7   7       51.64       47.42      8.51 o 
   6   7   7       25.62       21.82      7.04 o 
   0   8   7       96.78       99.14      6.53 o 
   1   8   7       91.40       95.43      4.95 o 
   2   8   7       61.83       62.26      4.54 o 
   3   8   7      181.65      178.26      3.89 o 
   4   8   7        2.63        2.90      1.28 o 
   5   8   7       16.67       15.01      5.23 o 
   0   9   7       56.55       53.99      7.01 o 
   1   9   7        4.07        4.78      1.06 o 
   2   9   7      187.94      188.05      5.73 o 
   3   9   7      207.24      212.63      4.98 o 
   4   9   7       44.94       36.88      5.44 o 
   5   9   7        0.12        0.86      1.72 o 
   0  10   7       76.00       95.50     15.32 o 
   1  10   7       66.34       61.72      5.92 o 
   2  10   7      148.54      149.11      6.95 o 
   3  10   7       17.09       19.07      3.55 o 
   4  10   7      117.08      104.03      7.85 o 
   0  11   7      144.71      150.33     15.42 o 
   1  11   7       57.30       54.61      5.11 o 
   2  11   7      125.80      136.72     10.30 o 
   3  11   7      108.51      103.14     12.23 o 
   4  11   7       15.21       13.56      4.14 o 
   0  12   7        3.32        3.59      2.60 o 
   1  12   7       82.70       85.59      9.76 o 
   2  12   7       91.84       82.65     10.44 o 
   3  12   7        5.36        3.89      1.50 o 
   0  13   7       56.73       47.03     10.77 o 
   1  13   7       53.00       50.08      6.56 o 
   0   0   8       75.03       70.93      7.17 o 
   1   0   8       52.57       51.67      2.26 o 
   2   0   8       46.95       59.57      3.31 o 
   3   0   8        0.22        2.23      1.00 o 
   4   0   8        8.30        7.53      1.38 o 
   5   0   8        5.18        4.99      1.11 o 
   6   0   8        5.89        5.25      1.89 o 
   7   0   8       11.04        6.63      4.26 o 
   0   1   8     2083.16     2066.68     24.90 o 
   1   1   8      101.42       98.74      2.36 o 
   2   1   8      245.73      269.48      4.05 o 
   3   1   8      389.66      386.42      4.33 o 
   4   1   8      156.28      159.91      3.78 o 
   5   1   8        7.49        6.65      0.95 o 
   6   1   8      138.85      138.70      7.56 o 
   7   1   8       92.68       88.64      6.68 o 
   0   2   8       65.61       62.87      5.17 o 
   1   2   8      518.52      516.18      5.96 o 
   2   2   8      300.14      309.80      6.12 o 
   3   2   8        9.35        9.82      0.99 o 
   4   2   8      107.60      112.86      3.03 o 
   5   2   8       54.02       52.76      2.43 o 
   6   2   8        6.57        4.26      1.26 o 
   7   2   8       72.26       49.67     22.18 o 
   0   3   8       67.62       65.03      3.26 o 
   1   3   8     1069.02     1102.77      7.98 o 
   2   3   8       14.83       11.57      1.34 o 
   3   3   8       15.54       16.77      1.44 o 
   4   3   8       30.22       32.19      3.35 o 
   5   3   8      124.03      119.96      7.85 o 
   6   3   8       45.20       35.84      5.38 o 
   7   3   8       67.94       44.49     21.23 o 
   0   4   8      797.47      829.51      7.33 o 
   1   4   8      159.10      173.17      3.25 o 
   2   4   8       94.72       96.49      2.71 o 
   3   4   8       10.67        9.16      1.07 o 
   4   4   8       70.80       73.68      4.12 o 
   5   4   8       47.88       39.56      3.86 o 
   6   4   8       55.71       49.65      6.06 o 
   0   5   8      500.49      530.18      7.82 o 
   1   5   8      776.45      807.63     11.91 o 
   2   5   8      191.56      193.11      3.79 o 
   3   5   8        8.10        9.05      1.02 o 
   4   5   8       19.64       24.92      3.66 o 
   5   5   8       35.14       30.11      3.27 o 
   6   5   8       29.33       23.09      5.75 o 
   0   6   8        5.25        6.40      1.31 o 
   1   6   8      228.98      243.84      4.16 o 
   2   6   8      292.70      314.56      5.44 o 
   3   6   8        9.66        8.86      1.06 o 
   4   6   8       12.29       14.58      2.67 o 
   5   6   8        7.28        8.10      1.83 o 
   6   6   8       61.17       63.82      6.96 o 
   0   7   8        0.00        0.39      1.06 o 
   1   7   8       81.54       88.91      4.23 o 
   2   7   8       50.30       50.46      3.93 o 
   3   7   8      203.46      210.61      6.07 o 
   4   7   8        2.73        3.48      1.60 o 
   5   7   8       10.09       10.36      2.25 o 
   6   7   8       20.99       14.91      4.08 o 
   0   8   8      129.26      125.20      6.57 o 
   1   8   8      144.94      149.50      5.31 o 
   2   8   8       76.25       77.64      4.30 o 
   3   8   8      165.10      152.80      3.65 o 
   4   8   8       52.37       44.36      5.20 o 
   5   8   8       45.23       41.66      5.21 o 
   0   9   8       86.65      105.15     11.47 o 
   1   9   8       32.93       32.23      3.37 o 
   2   9   8        5.36        6.67      1.31 o 
   3   9   8       61.07       61.20      4.91 o 
   4   9   8        9.36        9.85      2.54 o 
   5   9   8       43.35       38.61     11.19 o 
   0  10   8      229.95      237.59     10.20 o 
   1  10   8       11.35       14.07      2.34 o 
   2  10   8       59.35       57.52      5.32 o 
   3  10   8       47.17       39.45      4.57 o 
   4  10   8      144.94      129.28     14.55 o 
   0  11   8       72.29       81.84     13.30 o 
   1  11   8      234.84      254.68      8.50 o 
   2  11   8      129.57      131.19      6.85 o 
   3  11   8        7.29        7.15      2.24 o 
   0  12   8       81.93       88.06     14.16 o 
   1  12   8        8.57       10.39      2.15 o 
   2  12   8      187.94      198.72      9.00 o 
   0  13   8       51.64       45.37      9.66 o 
   1   0   9      182.15      201.23     12.78 o 
   2   0   9      249.89      247.66      6.53 o 
   3   0   9       66.88       76.45      4.20 o 
   4   0   9        0.02        1.57      0.99 o 
   5   0   9        0.05        1.32      0.79 o 
   6   0   9       19.84       20.20      2.74 o 
   7   0   9       27.83       23.14     10.11 o 
   0   1   9     2027.57     2097.94     13.66 o 
   1   1   9      112.00      114.53      4.49 o 
   2   1   9      416.21      423.59      5.04 o 
   3   1   9      345.11      363.51      3.83 o 
   4   1   9       83.97       89.66      3.80 o 
   5   1   9        6.28        5.44      0.92 o 
   6   1   9        3.82        3.64      2.13 o 
   7   1   9        7.22        7.73      2.64 o 
   0   2   9     1007.15     1078.69      8.75 o 
   1   2   9      555.66      572.76      7.39 o 
   2   2   9       30.27       30.78      1.52 o 
   3   2   9       66.51       64.66      2.44 o 
   4   2   9       81.12       81.24      3.21 o 
   5   2   9       49.29       40.05      2.96 o 
   6   2   9       14.94       13.58      3.40 o 
   7   2   9       87.77       92.16      8.02 o 
   0   3   9       22.81       23.37      1.91 o 
   1   3   9      549.99      590.91      8.89 o 
   2   3   9       54.11       55.59      2.15 o 
   3   3   9       25.37       27.42      1.88 o 
   4   3   9      269.84      287.24      4.81 o 
   5   3   9       98.53       90.53      4.99 o 
   6   3   9       19.75       18.13      3.27 o 
   0   4   9      152.48      157.28      5.27 o 
   1   4   9       33.34       48.32      3.35 o 
   2   4   9       27.25       25.70      2.02 o 
   3   4   9       28.36       25.36      1.74 o 
   4   4   9      106.46      113.04      5.27 o 
   5   4   9      108.58      124.42      8.03 o 
   6   4   9       67.53       68.46      5.89 o 
   0   5   9       15.36       14.74      1.95 o 
   1   5   9      854.35      871.18      7.66 o 
   2   5   9      123.09      124.92      3.28 o 
   3   5   9       83.91       83.97      2.93 o 
   4   5   9       17.88       16.73      2.23 o 
   5   5   9      144.88      151.88      7.18 o 
   6   5   9        5.27        3.93      1.79 o 
   0   6   9       32.06       28.80      2.55 o 
   1   6   9       11.51       11.37      1.25 o 
   2   6   9       32.64       33.12      2.34 o 
   3   6   9       17.18       17.41      1.94 o 
   4   6   9       30.47       30.27      2.95 o 
   5   6   9       27.61       23.81      3.63 o 
   6   6   9       33.95       28.77      6.08 o 
   0   7   9        8.57       12.44      1.97 o 
   1   7   9       44.19       44.61      2.70 o 
   2   7   9        2.76        2.45      0.92 o 
   3   7   9       50.52       52.78      3.86 o 
   4   7   9      127.19      112.71      7.92 o 
   5   7   9       23.34       24.62      3.10 o 
   0   8   9     1598.75     1707.78     35.15 o 
   1   8   9      509.77      523.59      9.18 o 
   2   8   9       36.68       33.12      2.89 o 
   3   8   9      222.22      198.94      6.33 o 
   4   8   9        7.69        6.12      1.90 o 
   5   8   9        0.26        2.77      1.49 o 
   0   9   9      126.17      140.06      9.39 o 
   1   9   9      220.18      224.71      6.88 o 
   2   9   9       59.86       62.74      4.32 o 
   3   9   9        2.12        2.18      1.23 o 
   4   9   9       15.58       13.85      3.03 o 
   5   9   9        8.21       12.77      4.75 o 
   0  10   9       18.48       19.11      4.64 o 
   1  10   9      217.76      219.06      5.15 o 
   2  10   9        8.41        9.55      1.48 o 
   3  10   9       42.21       39.98      6.24 o 
   4  10   9       41.16       35.99      6.31 o 
   0  11   9      334.20      358.10     14.92 o 
   1  11   9      210.40      215.71      8.43 o 
   2  11   9        5.82        4.97      1.89 o 
   3  11   9       23.00       22.51      4.63 o 
   0  12   9       36.47       34.75      5.26 o 
   1  12   9       25.52       21.38      3.87 o 
   2  12   9       36.02       31.99      6.40 o 
   0   0  10     2910.26     3037.59     26.33 o 
   1   0  10       33.10       43.13      3.16 o 
   2   0  10        1.07        2.35      1.31 o 
   3   0  10      289.07      302.98      6.98 o 
   4   0  10       42.91       38.00      3.50 o 
   5   0  10        0.54        1.58      1.30 o 
   6   0  10        6.87        6.12      3.17 o 
   0   1  10        1.22        1.88      1.15 o 
   1   1  10      960.69     1015.54      6.11 o 
   2   1  10       38.72       41.08      2.30 o 
   3   1  10      404.82      403.33      5.23 o 
   4   1  10      127.09      130.99      3.54 o 
   5   1  10       37.54       36.91      3.49 o 
   6   1  10       28.13       21.84      4.64 o 
   0   2  10      218.43      230.17      5.61 o 
   1   2  10       94.30      110.02      2.85 o 
   2   2  10      217.33      203.54      3.40 o 
   3   2  10       22.41       23.25      1.99 o 
   4   2  10      409.25      417.42      4.27 o 
   5   2  10       18.16       15.45      1.99 o 
   6   2  10       35.71       31.05      4.61 o 
   0   3  10      185.98      190.92      7.66 o 
   1   3  10      190.67      184.39      4.68 o 
   2   3  10       30.61       32.44      2.13 o 
   3   3  10       84.17       80.26      3.24 o 
   4   3  10       62.40       62.58      2.75 o 
   5   3  10      132.12      121.50      6.88 o 
   6   3  10       85.14       94.70      8.47 o 
   0   4  10      114.57      101.27      7.07 o 
   1   4  10        2.05        3.61      0.84 o 
   2   4  10      351.77      347.15      4.84 o 
   3   4  10       43.24       40.28      2.20 o 
   4   4  10       13.73       12.74      1.44 o 
   5   4  10        5.31        6.52      1.79 o 
   6   4  10        2.20        2.99      2.20 o 
   0   5  10      700.07      715.21      8.55 o 
   1   5  10       22.71       22.82      1.88 o 
   2   5  10      173.00      174.15      4.92 o 
   3   5  10       12.19       11.48      1.10 o 
   4   5  10       35.45       37.45      3.54 o 
   5   5  10       25.08       20.86      3.09 o 
   6   5  10       12.27       11.41      2.64 o 
   0   6  10        6.47        5.50      1.77 o 
   1   6  10      140.09      142.31      5.82 o 
   2   6  10      229.38      221.84      4.87 o 
   3   6  10       42.23       39.75      2.67 o 
   4   6  10       46.36       41.71      6.22 o 
   5   6  10        1.33        2.77      1.43 o 
   6   6  10       11.49       11.52      4.63 o 
   0   7  10        6.63        7.20      1.43 o 
   1   7  10      201.40      203.06      4.37 o 
   2   7  10       20.22       19.22      2.11 o 
   3   7  10        0.69        1.47      0.89 o 
   4   7  10        1.36        2.07      1.17 o 
   5   7  10       37.67       38.11      3.97 o 
   0   8  10      122.92      119.44      9.51 o 
   1   8  10      275.92      277.52      9.29 o 
   2   8  10       62.90       66.18      5.37 o 
   3   8  10        8.98        7.00      1.42 o 
   4   8  10       55.90       66.28      7.35 o 
   5   8  10       35.90       48.45      9.51 o 
   0   9  10       70.50       65.52      9.06 o 
   1   9  10        0.34        2.25      0.98 o 
   2   9  10      111.33      112.99      6.98 o 
   3   9  10      206.34      205.60      5.79 o 
   4   9  10       38.00       37.76      7.05 o 
   0  10  10       61.63       57.48     12.98 o 
   1  10  10      257.46      267.40      6.70 o 
   2  10  10       72.98       64.53      5.96 o 
   3  10  10       35.24       27.57      4.67 o 
   4  10  10      130.53      120.03     12.49 o 
   0  11  10       32.42       24.61      8.22 o 
   1  11  10       58.59       56.29      6.19 o 
   2  11  10        9.33        8.07      1.51 o 
   3  11  10       30.10       28.64      4.19 o 
   0  12  10       23.04       20.49      8.62 o 
   1  12  10       56.25       49.65      5.25 o 
   2  12  10       31.52       25.10      4.82 o 
   1   0  11      107.33       98.55      6.52 o 
   2   0  11       35.30       36.49      3.16 o 
   3   0  11       71.48       63.08      5.78 o 
   5   0  11       48.65       43.86      5.98 o 
   6   0  11        8.59       11.83      3.63 o 
   0   1  11      243.97      285.87      8.76 o 
   1   1  11      240.12      231.74      4.08 o 
   2   1  11       23.24       24.02      1.84 o 
   3   1  11      336.22      342.32      6.89 o 
   4   1  11       92.26       93.50      4.78 o 
   5   1  11       29.33       27.93      3.03 o 
   6   1  11       25.87       21.01      4.08 o 
   0   2  11      282.94      337.83      7.42 o 
   1   2  11      696.11      722.71      8.98 o 
   2   2  11       25.78       23.86      1.60 o 
   3   2  11      167.34      162.09      4.00 o 
   4   2  11       66.66       68.26      2.87 o 
   5   2  11       13.85       14.77      2.54 o 
   6   2  11        4.59        4.78      1.63 o 
   0   3  11      617.23      605.13     21.62 o 
   1   3  11      204.17      209.49      4.00 o 
   2   3  11       74.00       68.99      2.48 o 
   3   3  11      215.00      220.89      4.48 o 
   4   3  11      385.37      429.91      6.79 o 
   5   3  11       16.95       14.46      2.52 o 
   6   3  11       11.80        7.85      2.47 o 
   0   4  11        0.75        2.08      1.14 o 
   1   4  11       13.96       14.57      1.67 o 
   2   4  11      131.71      124.69      4.47 o 
   3   4  11      210.60      211.12      3.90 o 
   4   4  11      182.71      195.24      3.45 o 
   5   4  11      107.35      107.58     10.87 o 
   6   4  11       29.13       20.71      5.21 o 
   0   5  11        1.71        2.12      1.15 o 
   1   5  11       59.93       59.59      3.03 o 
   2   5  11      463.11      461.95      7.34 o 
   3   5  11        1.70        2.29      0.84 o 
   4   5  11      106.26      108.95      7.45 o 
   5   5  11      156.65      167.12      7.85 o 
   6   5  11        3.19        4.57      1.66 o 
   0   6  11       32.63       29.39      3.09 o 
   1   6  11       74.96       68.73      3.45 o 
   2   6  11       67.11       63.34      3.32 o 
   3   6  11      159.63      167.01      5.61 o 
   4   6  11      124.21      133.16      7.87 o 
   5   6  11        0.19        2.02      1.66 o 
   0   7  11       75.96       74.19      8.01 o 
   1   7  11      424.97      447.51      9.35 o 
   2   7  11      348.84      363.46      7.89 o 
   3   7  11       10.88        9.88      1.59 o 
   4   7  11      126.00      136.03      7.16 o 
   5   7  11       34.01       30.81      5.19 o 
   0   8  11      156.90      151.53      7.91 o 
   1   8  11        8.90        8.14      1.44 o 
   2   8  11       80.13       82.12      6.35 o 
   3   8  11       20.79       20.87      2.52 o 
   4   8  11       11.49       13.37      2.53 o 
   5   8  11       27.03       22.41      5.21 o 
   0   9  11      530.73      553.84     38.35 o 
   1   9  11      164.77      165.68      6.37 o 
   2   9  11       97.04       96.25      7.40 o 
   3   9  11        9.88        7.02      1.89 o 
   4   9  11        2.00        3.81      1.80 o 
   0  10  11       82.67       79.24     11.13 o 
   1  10  11       78.01       80.64      5.88 o 
   2  10  11       15.78       14.70      2.24 o 
   3  10  11       30.86       31.64      5.73 o 
   0  11  11       94.87       80.59     10.11 o 
   1  11  11       88.80       79.80      6.72 o 
   2  11  11       42.61       41.45      5.65 o 
   3  11  11       27.05       20.90      4.93 o 
   0  12  11       27.40       21.70      3.42 o 
   1  12  11       32.54       27.46      4.81 o 
   0   0  12     1531.46     1655.82     23.63 o 
   1   0  12      345.59      370.92      6.56 o 
   2   0  12        6.82        4.93      1.31 o 
   3   0  12      287.28      275.85      7.55 o 
   4   0  12      865.27      935.84     18.46 o 
   5   0  12       12.60       12.47      2.82 o 
   6   0  12       22.90       32.90      7.74 o 
   0   1  12        1.99        4.09      1.68 o 
   1   1  12      559.98      555.59      6.41 o 
   2   1  12       44.69       43.90      2.47 o 
   3   1  12       39.49       39.48      2.88 o 
   4   1  12       64.46       61.45      3.48 o 
   5   1  12      198.47      184.06      6.49 o 
   6   1  12        5.73        6.37      1.76 o 
   0   2  12        6.96        5.34      1.45 o 
   1   2  12      117.74      124.22      3.83 o 
   2   2  12      386.56      392.65      5.16 o 
   3   2  12       70.56       64.45      3.75 o 
   4   2  12      382.59      390.52      7.11 o 
   5   2  12        8.45        8.03      1.51 o 
   6   2  12        8.20        7.56      2.16 o 
   0   3  12      106.28      103.86      5.02 o 
   1   3  12       16.83       19.59      1.75 o 
   2   3  12        8.23        7.83      1.12 o 
   3   3  12       55.90       56.44      2.58 o 
   4   3  12       31.06       29.29      2.91 o 
   5   3  12        0.82        1.20      0.60 o 
   6   3  12       11.73       10.45      2.31 o 
   0   4  12        4.81        3.12      1.44 o 
   1   4  12      116.11      110.47      3.33 o 
   2   4  12      607.96      623.07     10.57 o 
   3   4  12       45.15       45.70      3.08 o 
   4   4  12       99.58       90.30      4.22 o 
   5   4  12       27.57       27.41      4.40 o 
   6   4  12        1.87        3.46      1.62 o 
   0   5  12       68.04       70.96      4.76 o 
   1   5  12       40.38       35.34      2.34 o 
   2   5  12       43.98       38.88      2.65 o 
   3   5  12      124.03      121.83      4.31 o 
   4   5  12      111.34      121.66      4.38 o 
   5   5  12       34.26       35.69      5.47 o 
   6   5  12        0.08        0.74      1.20 o 
   0   6  12      271.29      240.93      8.73 o 
   1   6  12       48.95       50.05      4.64 o 
   2   6  12      269.71      269.18      7.22 o 
   3   6  12      230.37      239.53      6.18 o 
   4   6  12       67.82       74.30      6.50 o 
   5   6  12        6.52        6.78      2.06 o 
   0   7  12      308.19      304.45     11.23 o 
   1   7  12       33.75       35.13      4.20 o 
   2   7  12      110.33      122.71      5.98 o 
   3   7  12      111.58      112.39      5.09 o 
   4   7  12       49.93       51.19      5.83 o 
   5   7  12       28.21       25.78      3.45 o 
   0   8  12      263.25      269.83      7.93 o 
   1   8  12        5.68        4.84      1.37 o 
   2   8  12      136.53      141.32      5.55 o 
   3   8  12       36.02       38.71      5.33 o 
   4   8  12       77.61       69.74      6.81 o 
   0   9  12       74.17       71.59      9.96 o 
   1   9  12       41.96       44.16      4.60 o 
   2   9  12       30.46       31.94      2.62 o 
   3   9  12       12.20       14.03      3.46 o 
   4   9  12       27.97       27.51      5.60 o 
   0  10  12       32.92       36.43      4.45 o 
   1  10  12       37.11       37.30      3.51 o 
   2  10  12        8.27        7.74      1.64 o 
   3  10  12       10.61       11.15      3.33 o 
   0  11  12        4.28        3.25      1.74 o 
   1  11  12       75.50       65.62      5.27 o 
   2  11  12       27.65       23.03      3.36 o 
   1   0  13        5.40        4.10      1.57 o 
   2   0  13       13.40       12.93      2.22 o 
   3   0  13     2053.74     2138.89     17.39 o 
   4   0  13        0.10        1.93      1.19 o 
   5   0  13        0.00        1.53      1.92 o 
   6   0  13        3.46        4.17      3.07 o 
   0   1  13       35.81       40.72      5.75 o 
   1   1  13      290.73      290.24      4.70 o 
   2   1  13       22.81       20.85      1.63 o 
   3   1  13       39.10       41.95      3.34 o 
   4   1  13      291.99      302.44      8.98 o 
   5   1  13       77.16       72.43      5.60 o 
   6   1  13        1.80        2.36      1.26 o 
   0   2  13      325.69      344.90      6.50 o 
   1   2  13       25.35       27.61      2.36 o 
   2   2  13      171.30      168.71      4.46 o 
   3   2  13      709.37      714.27     12.30 o 
   4   2  13       84.85       74.37      5.93 o 
   5   2  13      105.14       90.79      6.36 o 
   6   2  13       35.33       32.38      6.15 o 
   0   3  13      383.42      428.98     14.41 o 
   1   3  13       42.96       42.11      2.47 o 
   2   3  13       15.37       14.03      1.55 o 
   3   3  13      712.52      755.57     13.04 o 
   4   3  13       28.72       24.98      2.51 o 
   5   3  13       22.31       18.14      2.77 o 
   6   3  13        7.04       10.34      2.62 o 
   0   4  13      153.27      153.34      6.29 o 
   1   4  13      233.93      227.41      5.69 o 
   2   4  13        5.23        5.22      1.13 o 
   3   4  13       37.85       34.99      3.49 o 
   4   4  13       38.95       45.84      4.42 o 
   5   4  13       10.43        6.83      2.54 o 
   6   4  13       11.28       12.21      2.57 o 
   0   5  13       26.84       25.29      3.38 o 
   1   5  13       95.64       89.01      7.48 o 
   2   5  13      228.40      240.73      6.66 o 
   3   5  13      305.58      324.58      6.92 o 
   4   5  13       72.09       77.84      5.01 o 
   5   5  13       38.99       33.65      5.23 o 
   0   6  13      303.29      292.97      9.96 o 
   1   6  13      167.30      159.55      6.24 o 
   2   6  13       28.30       25.29      2.63 o 
   3   6  13       58.48       65.44      3.34 o 
   4   6  13       61.90       69.32      6.94 o 
   5   6  13       55.14       65.56      5.44 o 
   0   7  13      736.55      706.16     48.11 o 
   1   7  13       48.04       48.16      2.86 o 
   2   7  13        6.71        6.52      1.85 o 
   3   7  13       90.14       86.74      4.61 o 
   4   7  13       43.69       41.79      4.11 o 
   5   7  13       20.03       25.21      4.29 o 
   0   8  13       14.84       19.14      6.93 o 
   1   8  13       44.15       41.51      3.56 o 
   2   8  13        4.72        6.05      1.44 o 
   3   8  13      158.91      152.93      9.96 o 
   4   8  13       75.02       73.69     10.27 o 
   0   9  13       20.45       15.81      4.28 o 
   1   9  13       10.93        7.01      1.66 o 
   2   9  13       93.08       98.80      6.24 o 
   3   9  13       39.53       34.55      7.15 o 
   4   9  13      102.20      111.34      8.40 o 
   0  10  13       11.04       12.12      2.84 o 
   1  10  13       29.43       25.99      4.22 o 
   2  10  13       40.57       39.33      4.01 o 
   3  10  13       36.14       22.07      8.24 o 
   0  11  13        3.46        5.11      2.49 o 
   1  11  13       18.76       16.06      3.02 o 
   2  11  13        3.93        3.65      1.74 o 
   0   0  14        1.15        6.68      2.31 o 
   1   0  14        7.95        8.93      1.78 o 
   2   0  14      216.36      200.64      6.75 o 
   3   0  14       64.74       65.72      6.62 o 
   4   0  14       78.72       81.43      7.03 o 
   5   0  14       19.02       16.93      4.00 o 
   6   0  14       23.01       20.14      7.96 o 
   0   1  14       41.40       40.70      3.56 o 
   1   1  14       49.04       49.34      3.60 o 
   2   1  14        2.21        2.76      0.93 o 
   3   1  14        7.54        5.64      1.36 o 
   4   1  14      273.25      277.67      7.68 o 
   5   1  14        3.41        2.48      1.32 o 
   6   1  14        3.71        3.91      1.61 o 
   0   2  14       82.33       83.59      5.38 o 
   1   2  14        6.54        7.81      1.11 o 
   2   2  14      170.34      162.41      5.10 o 
   3   2  14      465.35      487.28      8.85 o 
   4   2  14       50.41       53.47      5.39 o 
   5   2  14       15.42       15.72      2.46 o 
   6   2  14        2.11        3.34      1.74 o 
   0   3  14       33.86       22.93      2.99 o 
   1   3  14      372.94      378.67      6.64 o 
   2   3  14      335.07      342.83      6.02 o 
   3   3  14      888.19      977.96     14.81 o 
   4   3  14      102.09       89.72      5.84 o 
   5   3  14      129.66      129.41      7.28 o 
   0   4  14       19.19       22.01      3.22 o 
   1   4  14       17.92       17.54      2.02 o 
   2   4  14       89.16       91.82      5.17 o 
   3   4  14      196.40      188.22      6.40 o 
   4   4  14      177.02      182.02      6.88 o 
   5   4  14       38.00       34.68      6.37 o 
   0   5  14      150.09      147.93     10.11 o 
   1   5  14      381.89      375.65      9.34 o 
   2   5  14      303.41      309.00      7.39 o 
   3   5  14      187.61      181.94      7.45 o 
   4   5  14       24.79       21.48      2.84 o 
   5   5  14       55.26       56.62      8.56 o 
   0   6  14        7.23        7.73      2.04 o 
   1   6  14      108.60       93.85      5.33 o 
   2   6  14       10.36       10.15      1.96 o 
   3   6  14      177.10      190.71      5.39 o 
   4   6  14      130.91      126.37     10.43 o 
   5   6  14        5.27        8.62      2.48 o 
   0   7  14        1.68        2.17      2.00 o 
   1   7  14        5.55        5.75      1.33 o 
   2   7  14       44.42       43.39      4.08 o 
   3   7  14        9.76        9.77      2.96 o 
   4   7  14       71.34       62.68      6.41 o 
   0   8  14       57.37       52.90      8.96 o 
   1   8  14       29.18       25.76      3.15 o 
   2   8  14        6.81        8.60      1.73 o 
   3   8  14       43.69       44.13      4.62 o 
   4   8  14       51.47       51.77      5.49 o 
   0   9  14        0.56        2.11      2.27 o 
   1   9  14       52.94       48.10      5.34 o 
   2   9  14        5.25        6.00      1.65 o 
   3   9  14       26.13       25.40      3.85 o 
   0  10  14       25.13       22.92      4.58 o 
   1  10  14        9.17        7.09      1.75 o 
   2  10  14        8.82        6.99      1.78 o 
   0  11  14        7.13        7.27      2.29 o 
   1  11  14        0.48        1.25      1.10 o 
   1   0  15       23.68       21.63      3.23 o 
   2   0  15      438.21      454.32     10.68 o 
   3   0  15       17.08       16.89      2.99 o 
   4   0  15      373.65      366.41     20.53 o 
   5   0  15        0.15        0.85      1.21 o 
   0   1  15       33.58       32.61      3.21 o 
   1   1  15       89.12       95.43      3.75 o 
   2   1  15      411.76      408.41      6.25 o 
   3   1  15      247.73      249.00      8.98 o 
   4   1  15      170.26      157.78      7.95 o 
   5   1  15      104.68      111.51      6.87 o 
   0   2  15       45.40       40.52      3.98 o 
   1   2  15       11.13       10.09      1.49 o 
   2   2  15      776.06      819.47     14.23 o 
   3   2  15      155.78      169.43      8.59 o 
   4   2  15      225.41      245.22      7.14 o 
   5   2  15       66.18       82.22      7.53 o 
   0   3  15       44.17       39.38      7.02 o 
   1   3  15       26.04       28.36      2.98 o 
   2   3  15      650.36      662.54     12.66 o 
   3   3  15       36.39       32.39      3.91 o 
   4   3  15       79.87       84.68      5.91 o 
   5   3  15       34.01       36.00      4.35 o 
   0   4  15        6.96        6.95      2.02 o 
   1   4  15        8.34       10.41      2.02 o 
   2   4  15       55.63       57.33      3.79 o 
   3   4  15       56.97       57.81      4.05 o 
   4   4  15       55.47       53.31      6.98 o 
   5   4  15      155.59      168.39      7.17 o 
   0   5  15       26.39       27.67      5.70 o 
   1   5  15      237.02      225.75      7.20 o 
   2   5  15      339.81      341.77      6.60 o 
   3   5  15      109.00      104.98      5.35 o 
   4   5  15       17.02       19.10      3.07 o 
   5   5  15       62.30       70.35      6.61 o 
   0   6  15       26.28       23.57      4.21 o 
   1   6  15      114.39      120.89      4.99 o 
   2   6  15       82.37       78.27      6.37 o 
   3   6  15       35.12       33.34      4.07 o 
   4   6  15        3.75        5.82      2.35 o 
   0   7  15       52.05       44.33     11.14 o 
   1   7  15       89.19       83.51      5.36 o 
   2   7  15        2.72        1.88      1.27 o 
   3   7  15       75.37       74.33      7.05 o 
   4   7  15        5.88        6.63      2.07 o 
   0   8  15       21.79       22.52      4.47 o 
   1   8  15       24.94       22.93      3.22 o 
   2   8  15       13.78       14.53      2.88 o 
   3   8  15       22.61       23.66      4.31 o 
   0   9  15       24.53       24.60      5.38 o 
   1   9  15       55.95       55.53      4.52 o 
   2   9  15        4.25        4.82      1.66 o 
   3   9  15       16.58       15.16      3.17 o 
   0  10  15        0.27        2.69      2.27 o 
   1  10  15       18.44       22.39      3.60 o 
   2  10  15       37.04       29.93      4.75 o 
   0   0  16       35.48       36.16      5.66 o 
   1   0  16      226.43      233.50     10.86 o 
   2   0  16      309.89      309.96     17.26 o 
   3   0  16       51.44       56.17      9.93 o 
   4   0  16        8.25        9.23      3.01 o 
   5   0  16        7.50        4.98      1.94 o 
   0   1  16       22.54       20.84      3.36 o 
   1   1  16       15.72       15.53      1.89 o 
   2   1  16      621.74      625.87     17.39 o 
   3   1  16       25.49       23.22      2.63 o 
   4   1  16      125.65      137.14     11.86 o 
   5   1  16        1.95        1.67      0.98 o 
   0   2  16        0.99        1.49      1.45 o 
   1   2  16       75.31       69.71      5.09 o 
   2   2  16      444.97      451.10     10.57 o 
   3   2  16      115.96      108.31      6.20 o 
   4   2  16        0.47        2.88      1.37 o 
   5   2  16       93.87       96.54     11.45 o 
   0   3  16      330.18      296.63     10.62 o 
   1   3  16        7.02        9.14      1.78 o 
   2   3  16       78.27       86.00      5.43 o 
   3   3  16       19.38       17.57      2.68 o 
   4   3  16       14.97       17.22      2.61 o 
   5   3  16       11.20        8.38      2.01 o 
   0   4  16       36.36       37.36      4.91 o 
   1   4  16      343.74      346.92      8.79 o 
   2   4  16      208.91      218.78      7.02 o 
   3   4  16      178.28      174.54     10.21 o 
   4   4  16        3.74        3.42      1.45 o 
   5   4  16       40.20       40.91      4.80 o 
   0   5  16       19.38       15.28      3.54 o 
   1   5  16      487.43      519.25      8.13 o 
   2   5  16      212.01      225.69      9.99 o 
   3   5  16      101.85       98.01      5.67 o 
   4   5  16        4.33        3.41      1.79 o 
   0   6  16        3.83        2.13      2.38 o 
   1   6  16      194.42      185.28      8.12 o 
   2   6  16       49.92       41.84      5.13 o 
   3   6  16       50.83       49.46      3.74 o 
   4   6  16       10.72        8.72      2.35 o 
   0   7  16        1.87        6.70      2.74 o 
   1   7  16        4.22        5.73      1.94 o 
   2   7  16       50.62       52.33      4.27 o 
   3   7  16        2.87        3.44      1.36 o 
   4   7  16        0.17        2.20      1.59 o 
   0   8  16        5.64        3.04      2.32 o 
   1   8  16       76.80       81.90      5.38 o 
   2   8  16       13.36       12.46      2.23 o 
   3   8  16       30.25       33.12      4.69 o 
   0   9  16       34.08       27.95      4.39 o 
   1   9  16       11.73        7.04      2.16 o 
   2   9  16       25.13       25.30      3.88 o 
   0  10  16        0.40        1.59      1.63 o 
   1  10  16       10.72        9.78      2.24 o 
   1   0  17       37.96       39.48      6.93 o 
   2   0  17       60.41       61.58      5.91 o 
   3   0  17      310.04      285.50     12.46 o 
   4   0  17        6.92        7.92      2.56 o 
   5   0  17        4.97        5.20      2.34 o 
   0   1  17       93.26       86.56      6.18 o 
   1   1  17      256.82      271.54      8.07 o 
   2   1  17       72.32       71.08      5.58 o 
   3   1  17       32.78       27.63      2.85 o 
   4   1  17       10.65       12.01      2.33 o 
   5   1  17       18.27       28.43      4.16 o 
   0   2  17       22.50       19.30      9.08 o 
   1   2  17      251.59      231.33      6.96 o 
   2   2  17      212.01      219.05      8.29 o 
   3   2  17       66.20       66.15      6.28 o 
   4   2  17        2.38        2.60      1.11 o 
   5   2  17       41.04       32.51      4.39 o 
   0   3  17       58.04       50.88      4.66 o 
   1   3  17      439.88      423.81     12.32 o 
   2   3  17      167.60      176.20      7.78 o 
   3   3  17        6.28        7.18      2.16 o 
   4   3  17        7.28        6.71      1.57 o 
   5   3  17       90.32      102.80     13.86 o 
   0   4  17      131.74      128.57      8.61 o 
   1   4  17      293.60      298.31     13.98 o 
   2   4  17       13.57       15.63      2.45 o 
   3   4  17       21.03       20.14      3.30 o 
   4   4  17       10.10       12.02      2.24 o 
   0   5  17        8.11        7.78      2.79 o 
   1   5  17      231.65      244.93      8.88 o 
   2   5  17       24.78       22.72      2.58 o 
   3   5  17        8.96        8.56      1.81 o 
   4   5  17        0.28        2.20      1.18 o 
   0   6  17      497.80      534.19     12.89 o 
   1   6  17       45.00       45.70      4.66 o 
   2   6  17       57.93       52.00      6.62 o 
   3   6  17       11.56       13.09      2.03 o 
   4   6  17        1.22        4.35      1.86 o 
   0   7  17      110.81      132.25      9.90 o 
   1   7  17       37.52       37.08      4.60 o 
   2   7  17       84.10       74.32      5.71 o 
   3   7  17       25.15       20.90      3.53 o 
   0   8  17       32.80       34.37      4.52 o 
   1   8  17      115.84      115.76      7.87 o 
   2   8  17       22.79       20.91      3.12 o 
   3   8  17       54.00       46.74      8.47 o 
   0   9  17        8.53       12.23      3.10 o 
   1   9  17       14.81       11.57      2.20 o 
   2   9  17        9.41        9.22      2.23 o 
   0   0  18       59.26       51.97     10.93 o 
   1   0  18      670.59      651.98     21.97 o 
   2   0  18      352.73      403.74     15.65 o 
   3   0  18      172.99      185.67     11.42 o 
   4   0  18       68.85       67.08     12.08 o 
   5   0  18        9.17        9.70      3.14 o 
   0   1  18      132.54      117.50      7.01 o 
   1   1  18      118.83      120.58      5.74 o 
   2   1  18       34.27       34.35      4.02 o 
   3   1  18       41.91       49.83      5.17 o 
   4   1  18      150.92      181.75      7.84 o 
   5   1  18       12.27       11.42      3.15 o 
   0   2  18        0.04        3.79      2.29 o 
   1   2  18       83.41       84.73      4.78 o 
   2   2  18       44.65       51.12      5.39 o 
   3   2  18       71.31       61.27      7.81 o 
   4   2  18       12.23       14.66      3.15 o 
   0   3  18      369.60      364.06     18.28 o 
   1   3  18      173.95      187.07      9.15 o 
   2   3  18      106.55      104.70      5.01 o 
   3   3  18        3.29        4.96      1.70 o 
   4   3  18        1.81        1.87      1.23 o 
   0   4  18        6.44        3.49      2.75 o 
   1   4  18      105.35      115.04      6.49 o 
   2   4  18       89.52       76.84      6.27 o 
   3   4  18       45.67       41.00      5.45 o 
   4   4  18        9.81       10.86      2.67 o 
   0   5  18       16.36       19.03      5.54 o 
   1   5  18       43.29       51.77      4.45 o 
   2   5  18       39.32       38.69      3.84 o 
   3   5  18       13.10       12.73      2.95 o 
   4   5  18       23.24       29.59      4.30 o 
   0   6  18        2.54        5.76      3.66 o 
   1   6  18       35.01       34.56      3.93 o 
   2   6  18       50.34       55.40      6.55 o 
   3   6  18        0.01        2.41      1.55 o 
   0   7  18      272.10      294.08     18.96 o 
   1   7  18       59.36       50.61      6.17 o 
   2   7  18       29.19       26.06      5.13 o 
   3   7  18        5.71        8.13      2.11 o 
   0   8  18      352.21      371.64     11.37 o 
   1   8  18      114.30      112.60     12.34 o 
   2   8  18       10.66       10.44      2.54 o 
   0   9  18       17.31       11.08      3.85 o 
   1   0  19       66.23       58.45      7.55 o 
   2   0  19        0.04        2.39      2.50 o 
   3   0  19      165.66      170.33     18.24 o 
   4   0  19       11.52       10.36      3.47 o 
   0   1  19       43.15       37.95      9.45 o 
   1   1  19       34.86       36.58      4.25 o 
   2   1  19      135.77      142.87      7.68 o 
   3   1  19       93.65      105.12      6.97 o 
   4   1  19       19.45       17.62      3.06 o 
   0   2  19       73.40       81.34     12.98 o 
   1   2  19       21.70       20.71      2.95 o 
   2   2  19      146.80      149.94      6.53 o 
   3   2  19       51.01       57.92      7.35 o 
   4   2  19        2.11        3.45      1.75 o 
   0   3  19      133.94      135.40     12.96 o 
   1   3  19       15.59       15.14      2.63 o 
   2   3  19       14.19       11.77      2.53 o 
   3   3  19        3.59        4.58      1.71 o 
   4   3  19       26.22       26.17      4.14 o 
   0   4  19       61.71       51.53      5.27 o 
   1   4  19       37.79       28.05      3.57 o 
   2   4  19       26.98       22.73      3.72 o 
   3   4  19       12.57       12.51      2.42 o 
   4   4  19        3.56        2.70      1.85 o 
   0   5  19      491.90      523.12     14.16 o 
   1   5  19       26.93       28.06      3.29 o 
   2   5  19       12.73       11.75      2.93 o 
   3   5  19        8.09        8.23      2.33 o 
   0   6  19      363.14      365.73     13.11 o 
   1   6  19       26.43       27.00      2.84 o 
   2   6  19       33.77       34.55      4.68 o 
   3   6  19        4.85        4.78      1.74 o 
   0   7  19        0.11        1.30      1.40 o 
   1   7  19       69.21       69.95      6.20 o 
   2   7  19       46.18       43.14      4.66 o 
   0   8  19      292.53      326.45     12.70 o 
   1   8  19       34.04       34.49      5.00 o 
   0   0  20       21.15       20.30      6.71 o 
   1   0  20        8.83       14.82      4.19 o 
   2   0  20        0.61        4.88      3.49 o 
   3   0  20       14.21       11.20      6.49 o 
   4   0  20        4.55        3.74      2.06 o 
   0   1  20        3.28        5.85      3.02 o 
   1   1  20      152.87      136.21      8.20 o 
   2   1  20       98.79       98.29      6.35 o 
   3   1  20       49.65       42.83      4.45 o 
   4   1  20       47.44       61.60      5.91 o 
   0   2  20       24.59       26.67      5.63 o 
   1   2  20       79.10       75.25      6.80 o 
   2   2  20       21.69       20.58      3.05 o 
   3   2  20       73.84       80.17      6.65 o 
   4   2  20       53.12       52.88      5.88 o 
   0   3  20      126.46      127.46     14.54 o 
   1   3  20       92.99       91.87      6.11 o 
   2   3  20       22.86       26.07      4.12 o 
   3   3  20       30.85       31.36      3.57 o 
   0   4  20        0.67        2.49      2.54 o 
   1   4  20       46.52       52.20      5.30 o 
   2   4  20        3.57        3.74      1.14 o 
   3   4  20        6.71        7.28      1.92 o 
   0   5  20       80.82       99.68     12.77 o 
   1   5  20       25.12       22.29      3.59 o 
   2   5  20        8.13        8.20      2.90 o 
   3   5  20       11.77       12.68      2.76 o 
   0   6  20       86.81       63.73     16.12 o 
   1   6  20        3.87        7.04      2.05 o 
   2   6  20       23.49       27.16      4.48 o 
   0   7  20       41.36       32.97      9.80 o 
   1   7  20      115.22      119.71     10.38 o 
   1   0  21       34.88       28.53      6.33 o 
   2   0  21        0.16        3.07      2.42 o 
   3   0  21       46.70       37.67      9.04 o 
   0   1  21       67.92       65.16     13.93 o 
   1   1  21       55.14       44.05      5.05 o 
   2   1  21       41.74       37.69      3.98 o 
   3   1  21       52.07       47.25      6.57 o 
   0   2  21       17.90       16.59      3.68 o 
   1   2  21        7.12        7.67      2.13 o 
   2   2  21       25.92       31.01      2.90 o 
   3   2  21       14.67       10.46      2.30 o 
   0   3  21        8.17        9.45      4.29 o 
   1   3  21       10.19        9.12      2.59 o 
   2   3  21       68.77       66.39      6.00 o 
   3   3  21       29.17       27.04      4.21 o 
   0   4  21       63.67       57.76     13.45 o 
   1   4  21        2.83        3.04      2.10 o 
   2   4  21       15.92       17.67      2.91 o 
   0   5  21        3.36        4.30      2.80 o 
   1   5  21       12.11        9.11      2.07 o 
   2   5  21       28.71       23.98      5.17 o 
   0   6  21        5.18        6.66      3.26 o 
   1   6  21        3.64        4.47      1.94 o 
   0   0  22       36.67       28.23      6.12 o 
   1   0  22        4.80        3.41      2.93 o 
   2   0  22       36.60       36.13      5.05 o 
   3   0  22        0.77        2.37      1.71 o 
   0   1  22       45.89       40.40      8.09 o 
   1   1  22       15.59       14.53      2.97 o 
   2   1  22        7.75        7.06      2.15 o 
   0   2  22       23.71       18.40      4.06 o 
   1   2  22       39.27       35.77      3.68 o 
   2   2  22       34.67       29.77      4.06 o 
   0   3  22       30.09       23.96      5.63 o 
   1   3  22       36.78       37.00      5.59 o 
   2   3  22        2.04        2.52      1.63 o 
   0   4  22        4.89        8.79      3.18 o 
   1   4  22        0.37        3.07      1.58 o 
   2   4  22        0.65        2.09      1.42 o 
   0   5  22       15.52       21.98      5.83 o 
   1   5  22        0.93        1.94      1.80 o 
   1   0  23        1.93        6.31      2.73 o 
   2   0  23       19.79       20.00      5.14 o 
   0   1  23        0.29        4.88      2.77 o 
   1   1  23        0.40        3.60      1.54 o 
   2   1  23        2.85        4.57      2.28 o 
   0   2  23        1.95        2.43      2.47 o 
   1   2  23       24.22       21.84      3.53 o 
   0   3  23       62.73       74.76      9.10 o 
   1   3  23       27.20       27.40      3.59 o 
                                                 
